# Supplementary material for: Molecular and cellular evolution of the amygdala across species analyzed by single-nucleus transcriptome profiling
Source: Cell Discov. 2023 Feb 14;9:19. doi: 10.1038/s41421-022-00506-y (PMC9929086; doi:10.1038/s41421-022-00506-y)
Supplement: Supplementary file 2 — Supplementary Table S1 [file 41421_2022_506_MOESM2_ESM.xlsx]

## Sheet: Sheet1
Summary of human donor information of postmortem tissue, related to Fig. 1
Specimen	Sex	Age	Race	Cause of death	PMI	BW	Hemisphere
ID		(yr)			(hr)	(g)
CBB052	M	32	Han	Aspiration pneumonia	4	1222	L
CBB037	M	54	Han	Hepatoma	6	1312	L
CBB038	M	62	Han	Hepatoma	3	1129	L
CBB076	M	41	Han	Hepatoma	5.5	1421	L
Sample ID in figures	Data type	Number of nuclei sampled
hAMY1	Cv3	54813
hAMY2	Cv3	16586
hAMY3	Cv3	20300
	smFISH
Summary of tissue specimen information obtained from Macaque, related to Fig. 1
Sample	Sex	Age	Dissected area	Data type	Number of nuclei sampled
ID		(yr)
maAMY1	M	15	Amygdala	Cv3	14026
maAMY2	M	11	Amygdala	Cv3	14051
maAMY3	M	4	Amygdala	Cv3	17549
Summary of tissue specimen information obtained from Mouse, related to Fig. 1
Sample	Sex	Age	number of mouse	Dissected area	Data type	Number of nuclei sampled
ID		(mth)
moAMY1	F	2	6	Amygdala	Cv3	8273
moAMY2	F	2	6	Amygdala	Cv3	9997
moAMY3	M	2	6	Amygdala	Cv3	7956
moAMY4	M	2	6	Amygdala	Cv3	7601
moCEA1	M	2	24	CEA	Cv3	6594
moCEA2	F	2	24	CEA	Cv3	4806
moBLA1	M	2	12	BLA	Cv3	1707
moBLA2	M	2	12	BLA	Cv3	5735
moBLA3	F	2	12	BLA	Cv3	1562
Summary of tissue specimen information obtained from Chicken, related to Fig. 1
Sample	Sex	Age	Dissected area	Data type	Number of nuclei sampled
ID		(yr)
cAMY1	F	1	Amygdala homolog	Cv3	7273
cAMY2	M	1	Amygdala homolog	Cv3	5187
BW, brain weight; Cv3, 10× Genomics Chromium single-cell 3' kit v3; F,female; g, gram; hr, hour; L, left; M, male;
mth, month; PMI, postmorten interval; smFISH, single molecule fluorescent in situ hybridization; yr, year.
