# Supplementary material for: Molecular and cellular evolution of the amygdala across species analyzed by single-nucleus transcriptome profiling
Source: Cell Discov. 2023 Feb 14;9:19. doi: 10.1038/s41421-022-00506-y (PMC9929086; doi:10.1038/s41421-022-00506-y)
Supplement: Supplementary file 3 — Supplementary Table S2 [file 41421_2022_506_MOESM3_ESM.xlsx]

## Sheet: Human signature genes 
Signature genes of each cluster in human datasets, related to Fig. 1
	C0	C1	C2	C3	C4	C5	C6	C7	C8	C9	C10	C11	C12	C13	C14	C15	C16	C17	C18	C19	C20	C21	C22	C23	C24	C25	C26	C27	C28	C29	C30	C31	C32	C33	C34	C35	C36	C37	C38	C39	C40	C41	C42	C43	C44
1	KCNH8	IL1RAPL1	SLC1A2	SYN3	SLC5A11	SYN3	LHFPL3	FSTL5	AL117190.2	AC011287.1	FOXP2	KCNH7	SPHKAP	DOCK8	RGS6	MSC-AS1	KIAA1217	UNC5D	DLX6-AS1	RNF220	DCDC2C	GLIS3	SATB2	SLC35F3	NRG1	SATB2	DOCK8	DTNA	TRPM3	SPARCL1	MYO16	CNR1	CADPS2	FOXP2	THSD7A	GLIS3	ARHGAP6	TNR	NXPH1	HS3ST4	SIK3	LHFPL3	NPY	SHISA6	SLC19A1
2	CREB5	PCDH9	ADGRV1	CDH9	MOBP	TG	DSCAM	ADARB2	IQCJ-SCHIP1	KCNH7	PCDH11Y	TRPM3	PALMD	TBXAS1	CHRM3	ROBO2	NXPH1	GABRG3	SYNPR	PLP1	SV2C	SORBS1	CBLN2	DGKH	GLRA3	ATP10A	LRMDA	SLC1A3	ST6GALNAC5	MT-CO3	FGF13	ADARB2	ROBO2	UNC5D	ZNF385D	PITPNC1	SEMA5A	SMOC1	GRIA4	STAC	FUT8	MEGF11	NOS1	PAPPA2	NID1
3	TMEM144	CTNNA3	GPM6A	COL25A1	LINC00609	CDH9	TNR	KAZN	ST6GALNAC5	CNTN5	NRG1	AC011287.1	ST6GALNAC5	ADAM28	MLIP	ADAMTS3	ELAVL2	SNRPN	ADARB2	CREB5	GNAL	DPP10	CDH13	AC109466.1	GABRG3	KCTD16	TBXAS1	MACF1	AC011287.1	CST3	CHST9	GRIP1	CPNE4	PCDH11Y	SDK1	DTNA	ADAMTSL1	DSCAM	GAD1	SLC17A6	SH3GL3	CHST11	SOX6	AC120193.1	COL4A3
4	DOCK5	PIP4K2A	GPC5	SEMA3D	MAN2A1	SEMA3D	PCDH15	FGF13	SLIT3	FAM19A1	EPHA6	FAM19A1	FAM19A1	LRMDA	CYP1B1-AS1	PTGER3	GRIK3	PWRN1	SNTG1	PIP4K2A	DGKH	MSI2	SLIT3	STRIP2	NR2F2-AS1	ZNF804B	ADAM28	ALDH1L1	ATRNL1	MT-CO1	UNC5D	RGS12	AC011287.1	PCDH11X	DLGAP2	BMPR1B	AHI1	VCAN	MTUS2	SCN9A	FRY	TNR	TACR1	ADAMTSL1	RNF152
5	RNF220	PDE4B	CTNNA2	CADPS	RNF220	MOXD1	LRRC4C	GRIP1	MKL2	TRPM3	RIMS2	EPHA5	PTGER3	ARHGAP24	HS6ST3	SV2B	XKR4	GRID2	ERBB4	CLMN	PHACTR1	DTNA	ROBO2	MACROD2	LHFPL3	ERC2	ST6GAL1	BMPR1B	KCNH7	FAM107A	GRIP1	CCK	SLIT3	PPP3CA	ERBB4	ADGRV1	GABRG1	XYLT1	GRIP1	SEMA3A	PPP2R2B	DSCAM	AFF2	HDAC9	ABHD2
6	ENPP2	SIK3	RNF219-AS1	DGKB	ST18	MIR4435-2HG	XYLT1	RAB3C	FAM19A1	KCNH5	PBX3	KCNH5	IQCJ-SCHIP1	SLCO2B1	FAM19A1	PTPRR	GRIK1	PLCB4	RGS12	TMEM144	LRRC7	SLC14A1	KHDRBS2	HTR4	MIR137HG	RGS12	ARHGAP24	NEAT1	LDB2	MT2A	GRIA4	KCNQ5	THRB	SLC35F4	CNTNAP3B	SLC1A3	NELL1	MEGF11	COL19A1	KIAA1217	MARCH1	LRMDA	LRP8	STAT4	MEGF11
7	SLC24A2	PLP1	ETNPPL	MIR4435-2HG	TF	COL25A1	PTPRZ1	MTUS2	VPS13A	TSHZ2	OLFM3	LINC01821	SLIT3	PLXDC2	CNTN5	KCNN2	GRIP1	ANKRD30BL	ASIC2	ST18	RARB	ADCY2	AC019211.1	AC008415.1	FAM155A	CPNE4	APBB1IP	SAMD4A	CLSTN2	APOE	PTPRT	DLX6-AS1	SV2B	TSHZ1	FRMPD4	RFX4	VAT1L	LHFPL3	SRRM4	PAPPA2	PTK2	XYLT1	PAM	CDH23	EPS8
8	CLMN	SLC44A1	PITPNC1	ERC2	MBP	AC106795.3	SMOC1	FGF14	PPM1E	CPNE4	GALNTL6	MCHR2	GRM1	ST6GAL1	SLC22A10	LDB2	KCNC2	SCN7A	GAD1	KCNH8	SGCZ	PARD3B	CLSTN2	PHACTR1	SLC17A6	CUX2	SLCO2B1	PITPNC1	ERC2	GFAP	FSTL5	ROBO2	MLIP	TLL1	KCNC2	MSI2	SHC3	SOX6	PDGFD	ATP10A	MBP	DOCK8	KCNB2	GRM1	SMOC1
9	PLP1	MARCH1	DTNA	ATP6V1H	TMEM165	UPP2	MEGF11	GRIN2A	LRRTM4	COL24A1	PCDH11X	CNTN5	MIR222HG	APBB1IP	CDH12	SIDT1	PAM	RIMS2	BTBD11	MBP	MACROD2	PARD3	TMEM108	CAMK4	VAT1L	TRHDE	ARHGAP15	SORBS1	CNTN5	CLU	MTUS2	CCDC85A	AGBL4	EPHA6	GRIA4	ADCY2	PGAP1	COL11A1	SOX6	DCC	ANK3	SMOC1	CHRM2	CHRM2	PDZD2
10	AC026316.5	MBP	MSI2	TG	MAP7	ERC2	OPCML	SLC6A1	CACNA1E	OLFM3	KCNIP4	CLSTN2	CNGB1	MEF2A	MIR4435-2HG	IQCJ-SCHIP1	PTPRM	NHS	CHRM3	CTNNA3	RBFOX1	GRAMD2B	SLC26A4	PDE10A	KLF12	GALNT14	PLXDC2	FAM189A2	CAMK1D	ACTB	KCNC2	ZNF385D	RAB27B	EPHA3	ANK1	ALDH1L1	ACTN2	LINC00511	PIP5K1B	EPHA5	PLP1	VCAN	SST	SORCS1	TNR
11	PLEKHH1	TMEM144	NTRK2	UPP2	CTNNA3	ATP6V1H	DPP6	ALK	CDH9	GULP1	PPP3CA	TSHZ2	GLRA3	ARHGAP15	NCALD	LINC02389	AL445623.2	GAD2	CCSER1	SLC24A2	ZNF804A	WDR49	CCBE1	DGKI	ARPP21	SORBS2	INPP5D	GLIS3	LINGO2	NDRG2	NXPH1	SORCS3	PTPRR	GABRG3	HCN1	FAM189A2	KALRN	OPHN1	EGFR	SORCS1	OPALIN	ST6GAL1	FAM189A1	PLA2R1	CALD1
12	PIP4K2A	QKI	ADCY2	CALN1	ATP8A1	SLC35F3	MMP16	GABRB2	SNAP25	EPHA5	MEIS2	LINGO2	AC008574.1	RUNX1	SNED1	NPFFR2	PTCHD4	HTR2C	OXR1	TMEM165	FAT3	PITPNC1	C8orf34	EPB41	DAB1	ZNF385B	HS3ST4	RYR3	CNTN3	MT3	KIAA1211	KIAA1211	ETV1	ZNF385D	CNTN5	HIF3A	ANKS1B	OPCML	GAD2	GRID2	CREB5	TBXAS1	PLCH1	NDST4	ARHGAP42
13	PDE8A	PPP2R2B	SLC1A3	CACNA1C	QKI	ARHGEF28	PDZD2	KCNC2	PTPRR	LINGO2	SLC35F4	LDB2	CDH9	INPP5D	AC011287.1	CDH9	GAD1	AHI1	MYT1L	PDE1C	GPR155	NEBL	AC067956.1	GNAL	CCDC85A	KCNIP4	ITPR2	RFX4	FSTL4	FTL	PDGFD	AC073050.1	ZNF385B	GPC6	PLCXD3	NEAT1	RBFOX1	PCDH15	ELAVL2	CDH12	SEPT7	RAB31	PTPRT	UNC13C	CCDC50
14	PDE1C	SLC24A2	RANBP3L	SNAP25	DOCK5	AMPH	VCAN	DLX6-AS1	SORBS2	CNTNAP2	TSHZ1	GULP1	ANO3	DOCK2	TOX3	AFF3	SCN9A	FOCAD	CNR1	FRMD4B	AC092422.1	MAPK10	ZNF804B	DCC	FRMD3	FMN1	RUNX1	NPAS3	KIAA1211L	MT-ND4	ITGA8	CXCL14	MYRIP	RUNX1T1	DLGAP1	ACACB	ABLIM2	MMP16	VWC2	CDH6	TTLL7	ARHGAP24	NELL1	AC124254.1	PTPRG
15	FRMD4B	EDIL3	ATP1A2	RBFOX1	ENPP2	ST6GALNAC5	DGKG	CCDC85A	AC011287.1	COBLL1	SV2C	OLFM3	ENC1	FYB1	SEMA3D	OPCML	KIF26B	SLC35F4	GRIP1	AC026316.5	FOXP1	PRKG1	TENM3	ITPR1	NHS	CHRM3	MEF2A	GPC5	FER1L6-AS2	NEAT1	PTCHD4	GRIK2	OXR1	LRRC7	CNTNAP2	RYR3	PDE7B	BCAS1	THSD7A	AL133346.1	KANK1	ADAM28	EPB41L3	CA10	XYLT1
16	ST18	TTLL7	GLIS3	CAMK2D	DPYD	PALMD	EPN2	GAD2	CAMK2A	TOX	TLL1	LY86-AS1	ZNF831	SRGAP2	NELL2	CADPS2	RPH3A	KLHL29	GRIK2	SLC44A1	CAMK4	MIR99AHG	LRRTM4	ADAM23	ROBO1	NWD2	MERTK	TPST1	CDH9	MT-ND2	ALK	CHRNA7	NELL2	SLC35F1	GRIP1	ATP1A2	HS6ST2	SEMA5A	EPB41L3	CDH18	NLGN1	PTPRZ1	ALK	ANK1	DSCAM
17	CTNNA3	FRMD5	SPARCL1	SLC35F3	DOCK10	AC005162.3	CHST11	MYO16	KIAA1211L	AGBL4	KCND2	LRMP	PTPRR	HS3ST4	HECW1	FAM135B	SOX6	SAMD5	KIAA1211	SIK3	AC008574.1	RFX4	CACNA1E	MME	NEGR1	SYNPR	SRGAP2	MSI2	RYR2	CALM1	GRIK1	NRXN3	HS3ST4	SUSD4	AC010127.1	LRIG1	ZFHX3	KAT2B	KAZN	CYP27C1	QKI	PCDH15	PTPRM	LINC01435	EPN2
18	SIK3	ST18	TNIK	SLIT3	PLCL1	AL136985.3	SLC35F1	GRK3	CACNA1C	LY86-AS1	FGF14	ANO3	CDH13	AOAH	KIAA1211L	CPNE4	SETBP1	SNTG1	KCNT2	ENPP2	GRM8	NEAT1	SHISA9	LINC02137	FOCAD	SH3GL2	SORL1	CACHD1	KCNIP4	FTH1	CCSER1	MYT1L	XYLT1	MEIS2	FAM19A2	STON2	ANKFN1	AL445250.1	PCSK5	SCN7A	IL1RAPL1	DISC1	RIT2	MYRIP	LHFPL3
19	TMEM165	PHLPP1	PARD3	AK5	SLC44A1	CALN1	SOX6	KCNIP1	CACNB2	NRG1	GABRG3	ST6GALNAC5	MIR137HG	ST6GALNAC3	SLIT3	OXR1	ZNF385D	AL033504.1	PLD5	PDE4B	PENK	ADGRV1	FAM189A1	PDZD2	AHI1	MMP16	FKBP5	ADCY2	DMD	MT-ND1	GRIN2A	NHS	CELF2	NPFFR2	PDE4D	GLI3	UNC5D	LUZP2	KCNH7	CELF4	LINC01170	ITPR2	TENT5A	DLGAP1	MPPED2
20	C10orf90	CLASP2	MGAT4C	CACNA1E	TMEM144	DGKB	NRCAM	KIT	CAMK2D	LDB2	SLC35F1	COL26A1	AL117190.2	PREX1	R3HDM1	CEMIP2	LRP8	PAK3	GRM7	MOBP	GRID2	FMN2	MCTP1	RALYL	NRXN1	CADPS2	DOCK2	ANGPTL4	CHN1	MT-CO2	EYA4	SCN7A	SIDT1	AL365255.1	MEF2C	TPD52L1	MAP2	PTPRZ1	SNTG2	PTCHD4	TCF12	EPN2	IQCJ-SCHIP1	PTCHD4	VCAN
21	SHTN1	PRUNE2	RORA	SEMA5A	FMNL2	CADPS	CA10	RPH3A	ENC1	ANKFN1	LRRC7	KCNK2	RAB27B	FKBP5	DAB1	IL1RAPL2	PIP5K1B	SCN9A	NRXN3	ERBIN	STRIP2	ADGRA3	ZNF385B	PCP4	BRINP3	HS3ST4	CSF1R	PARD3	LINC01331	PITPNC1	GAD2	KCNT2	CABP1	PBX3	GALNTL6	MAPK4	TENM1	UST	PAM	GABRA5	PHLPP1	SLCO2B1	TOX	SRRM4	PTH1R
22	MBP	KCNH8	BMPR1B	IQCJ-SCHIP1	SYNJ2	SLIT3	CSMD1	PTPRT	DLGAP1	KCNK2	ARHGAP18	LINC01331	LAMB1	CSF1R	OXR1	BRINP1	DLGAP1	DAB1	THRB	PRUNE2	RGS9	BMPR1B	PCSK5	FAT3	GRID2	SLC26A4	FYB1	GNA14	NELL2	RPL13	KAZN	KCNQ3	COL21A1	AC008127.1	TENM4	SLC1A2	CAMK2D	TNS3	NHS	NXPH1	MOBP	PDZD2	TLL2	SEMA6D	LRRC4C
23	FRMD5	DOCK10	CABLES1	ST6GALNAC5	PCDH9	SNED1	KCND2	CCSER1	FAM155A	KCNIP4	UNC5D	ATRNL1	AC011287.1	MERTK	AP005328.1	OPRM1	OXR1	VAT1L	GRID2	PDE8A	GAD2	MIR4300HG	XYLT1	PRKCB	AGBL4	KHDRBS2	SFMBT2	NFIA	PDZD2	ATP1A2	SLC6A1	ENTPD3	KCNN2	LRRTM3	FSTL5	SORBS1	RAP1GAP	DGKG	SLC24A3	PWRN1	EXOC6B	RUNX1	SCN9A	MDGA1	PCDH15
24	SLC44A1	DLG2	CARMIL1	ZFPM2	PLEKHH1	SEMA5A	MDGA2	DAB1	NELL2	LINC01435	GPR158	SLC38A11	ZFPM2	PTPRC	PTPRR	HCN1	SLC44A5	PCDH11X	CNTN4	FRMD5	EPHB1	SOX5	KHDRBS3	GPR149	KCNJ3	ZNF804A	LDLRAD4	LRIG1	GRM1	VIM	TOX	SHISA6	NDST3	HDAC9	PTCHD4	DPP10	SCG2	PHYHIPL	NBEA	DAB1	SLC44A1	DGKG	ELAVL2	PTDSS1	CHST11
25	PXK	DNM3	DPP10	AMPH	FRMD4B	CCDC3	COL11A1	PIP5K1B	ATP6V1H	FAM19A2	SUSD4	CPNE4	LINC02346	ANKRD44	PTPRT	PTPRQ	KIAA1211	RAB3C	CCDC85A	C10orf90	GPR158	NTRK2	PRKCB	SLC9A7	TRMT9B	ARNTL2	ABR	AHCYL1	FAM19A1	MT-ATP6	SYT1	SHISA9	ARPP21	MRAP2	GRIA1	PARD3	TIAM1	TMEM163	KLF12	C8orf34	PCDH9	COL11A1	FARP1	NR2F2-AS1	DGKG
26	TTLL7	ERBIN	CSGALNACT1	ROBO1	IL1RAPL1	CAMK2D	LINC00511	NXPH1	CSMD1	TRHDE	FRMPD4	NWD2	CEMIP2	SSH2	NDST3	ZNF385B	UNC5D	LHFPL3	PDZRN3	DOCK5	GRM7	NPAS3	SRRM4	RERG	MYT1L	CHRM2	FGD4	PRKCA	PPP1R1C	MT-ND3	RPH3A	PLCB4	AL356479.1	RIMS2	RORA	AHCYL1	NEK10	SCD5	GRIP2	MRAP2	PIP4K2A	APBB1IP	MPPED2	DACH2	ZEB1
27	PDE4B	ARAP2	SOX5	KIAA1211L	FRYL	PTH2R	OPHN1	GAD1	CHRM3	CNTN3	HS6ST2	TRPC5	ARHGEF28	SORL1	FAM19A2	DOK6	SNRPN	CEP112	FSTL5	SHTN1	RALYL	RYR3	EFNA5	SV2C	PWRN1	NAV3	AKAP13	FGF2	CAMK2A	MT-CYB	PIP5K1B	GAD1	SH3GL2	PLCB4	DPP10	ARHGEF26	TRPC4	MDGA2	KIAA1211	LINC01798	NFASC	ARHGAP15	NXPH2	GALNTL6	ADAMTS9
28	NCKAP5	FRYL	RYR3	ARHGEF28	ELMO1	ANKRD33B	LRRTM4	PID1	PCSK2	LRFN5	PLCB1	COL24A1	CA10	TLR2	PALMD	NELL2	PCLO	RERG	SETBP1	TTLL7	NDST3	SLC1A3	MLIP	ADCY5	CLMP	CNTN6	FOXN3	HIF3A	NWD2	GAPDH	ATRNL1	PLCXD3	AC109779.1	FGF14	MYO16	EFEMP1	SLC35F3	ITPR2	LINC01322	KCNJ3	DOCK10	SOX6	BCL11A	NLGN4X	LRRN1
29	MAP7	RNF220	RFX4	AL117190.2	C10orf90	GMDS	LUZP2	KCNAB1	GRIA2	SV2B	FOCAD	CNTN3	VPS13A	LDLRAD4	B3GLCT	STAC	GAD2	XKR6	ROBO2	ELMO1	SNTG1	ACACB	PRKAG2	RYR2	DPY19L1	CNTN4	ATP8B4	BCL6	NELL1	AQP4	TACR1	CCSER1	TLL1	HS6ST2	OSBPL3	GPC5	PLXNA4	APCDD1	SLC44A5	PBX3	ANO4	MMP16	SYNPR	CORIN	PDGFRA
30	PRUNE2	ANK3	SFXN5	SHISA9	DNM3	CACNA1C	BRINP3	RIMBP2	ROBO2	ATRNL1	CACNA2D3	COBLL1	NWD2	LHFPL2	SAMD3	PHACTR1	AAK1	ZNF804A	NETO2	EDIL3	RYR2	SOX6	ITPR1	GPR155	RIMS2	SORCS3	CHST11	MAPK4	ANO3	SPTBN1	GRIN3A	RAB3C	AC004594.1	SORCS1	PCLO	SPARCL1	NPAS2	NOVA1	CACNB4	GABRB3	SLC24A2	PLXDC2	SETBP1	KCNC2	PTPRZ1
31	MOBP	ZBTB20	TPD52L1	CSMD1	PIP4K2A	PPARG	NRXN1	ZMAT4	CAMK4	CABP1	NYAP2	MPP7	PPARG	RIN3	PHACTR2	PRSS12	TENM1	MEG8	GALNTL6	IL1RAPL1	RIMS2	FAM189A2	DSCAM	RARB	TMEM163	GNB4	LHFPL2	FMN2	CSMD1	SPARC	SMYD3	DPP6	CDH8	GRIA1	SLC24A3	NFIA	FREM2	SERINC5	GNAS	KCNB2	FRMD5	HS3ST4	CCSER1	ADAMTS19	MYT1
32	TF	SHTN1	PRKG1	MOXD1	PCSK6	AK5	KAT2B	GRIK1	PGBD5	ST6GALNAC5	RASGRP1	SH3GL2	MLIP	PALD1	KCNH1	ZFPM2	FGF12	DSCAM	VWC2L	PHLPP1	TIAM1	LIFR	CNR1	AC008574.1	SCN9A	PDZRN4	AOAH	SPARCL1	GABRB2	TMSB10	FGF14	GABRG3	C8orf34	VSNL1	FAR2	ITPKB	DGKB	DSCAML1	AL445623.2	PLEKHH2	EDIL3	TNS3	NEGR1	GLI3	PDZRN4
33	EDIL3	MAP7	NPAS3	SLC4A10	PEX5L	SNAP25	DCC	MPPED1	SPHKAP	CDH10	RUNX1T1	AC109779.1	DLGAP2	ITPR2	CDH9	GALNT17	GRIA1	TRMT9B	LAMA3	PLCL1	STXBP5L	NFIA	SH3GL2	AC021231.1	ANKRD30BL	PDE1A	CSGALNACT1	GPM6A	ZFPM2	IGFBP7	THRB	PID1	UNC13C	DGKH	MDGA2	GNA14	GABRA2	ARHGAP31	FGF13	ROBO1	FCHSD2	INPP5D	MARCH4	CUX2	SLC35F1
34	PLCL1	CREB5	HIF3A	CAMK1D	NCKAP5	LINC01250	SEMA5A	EGFR	TMEM108	HECW1	SYNPR	HTR2A	LIN7A	SRGAP2B	MIAT	AC008574.1	KLF12	GRIP1	SDK1	FRYL	DAPK1	TRPS1	SNED1	KCNQ5	KHDRBS2	CADPS	PTPRC	CNN3	EPHA5	CKB	ERBB4	SYNPR	KCNB2	SV2C	AC073050.1	BCL6	GALNT17	PDZD2	EFNA5	LINC02223	KCNH8	FYB1	TENM1	GALR1	SEMA5A
35	DOCK10	PDE1C	SLC7A11	CCBE1	PRUNE2	ZFPM2	GRID2	CDK14	FP700111.1	OXR1	MIR137HG	CAMK1D	SH3GL2	RHBDF2	DLGAP2	PCSK2	NHS	ZNF385D	NHS	PLEKHH1	CALCRL	ITPKB	GDA	PPP3CA	KCNJ6	AC090568.2	ABCC4	PTPRZ1	GRIN2A	ACTG1	DAB1	KCNIP1	SLC22A10	RASGRP1	COL12A1	RNF219-AS1	XKR6	APBB2	GRK3	HTR2C	PDE4B	LINC00511	MYRIP	ADCY8	PDGFRB
36	ELMO1	SEPT7	NHSL1	CNKSR2	CLASP2	BDNF	CHL1	DNER	SH3GL2	MEF2C	TENM1	EPHA4	SLC22A10	ELMO1	LINC01122	NOS1AP	CNTNAP3B	DNAH14	KCNJ3	PXK	UNC5D	RNF19A	SLC4A10	RIC8B	EPHA5	RXFP1	SMAP2	ADGRV1	RGS6	EPAS1	XKR4	GRIK1	AGBL1	SEMA5B	ALK	PTPRZ1	BTBD9	AC004852.2	GALNT14	DCDC2C	ZNF536	LHFPL2	FAM155A	RELN	GRM8
37	IL1RAPL1	MAGI2	SORBS1	SNED1	DNAJC6	IQCJ-SCHIP1	NLGN1	PTCHD4	HS6ST3	UNC13C	SORBS2	FSTL4	TMEM108	EPB41L2	LNX1	PTPRB	CACNB4	VSNL1	PWRN1	TF	HS3ST4	STON2	ARHGEF28	RYR3	DSCAM	AC092691.1	ETV6	SLC4A4	EPHA4	CPE	SCN1A	PDE3A	AC008127.1	KCNIP4	ADCY8	GPM6A	SYT1	CHST11	SLC6A1	TRPC4	TRIM2	MYT1	NHS	ADCY1	DPP6
38	PALM2	CLMN	STON2	CCDC3	PXK	KIAA1211L	MYT1	NYAP2	KALRN	R3HDM1	GRID2	LRRK1	ATP6V1H	ETV6	FAM160A1	CELF2	BACH1	BCL11A	KAZN	NCKAP5	FRAS1	NRG3	NELL2	STXBP5L	ZNF804A	CUX1	TLR2	TPD52L1	PPFIA4	PEBP1	GRIK2	VSTM2A	ELAVL4	RERG	TENM1	ETNPPL	CALN1	PTPRJ	IL1RAPL2	NDST3	AGAP1	LRRK2	SLC24A3	B3GLCT	PDE7B
39	PHLPP1	MALAT1	FMN2	GMDS	FRMD5	CA10	NOVA1	KIAA1211	GRIA3	CAMK1D	CDH18	PTPN3	AC096576.2	PICALM	LINGO2	DLGAP2	NRXN3	MDGA2	LYPD6B	QKI	LDB2	STK33	IL12RB2	GRM8	PTPRN2	CDH12	PALD1	FYN	ENC1	TMSB4X	SLCO5A1	IGF1	FAM189A1	SYT1	PLXNA4	TNIK	GRM7	NLGN1	RBMS3	CFAP47	LPAR1	ANKRD44	AL445623.2	CARTPT	LAMA4
40	LINC01608	TMEM165	ARHGEF4	CNTN4	ZEB2	CACNA1E	TMEM132C	PTPRM	GABRB3	RYR2	SCN3A	SV2B	AC090568.2	ATP8B4	GLRA3	RYR2	GRIN3A	LRCH1	PROX1	MAN2A1	GUCY1A1	WWOX	SNTG2	PLEKHA5	PAM	NTNG2	SRGAP2B	ARHGEF26	DLGAP2	UTRN	ADAM22	NRXN1	CLSTN2	ACVR2A	DAB1	ADGRA3	THSD4	MAML2	AC092691.1	BCL11A	ANK2	ETV6	LARGE1	TSPAN18	DLC1
41	DNAJC6	ENPP2	PREX2	CACNA1B	ARHGAP21	C3orf67-AS1	KCNIP1	TMEM132D	MEG3	LRRK1	SEZ6L	PART1	LRMP	FOXN3	GDA	COL25A1	MPPED1	TMEM196	SLC24A3	LINC01608	PDE7B	SLC7A11	ASIC2	FOXP1	PPM1E	TMEM132D	MAML2	RORA	SV2B	RPLP1	VWC2	SYNE1	CDH10	ADAMTSL1	MYO1B	YAP1	SHANK2	PID1	DLX6-AS1	PPM1E	OSBPL1A	CCDC50	PDE1A	LINC01122	PRRX1
42	ZEB2	SPOCK1	GLI3	CSMD3	SLC24A2	LINC00276	SNTG1	SYT1	SNAP25-AS1	LRMP	LUZP2	CDH22	PPM1E	DENND3	SYT7	ADAMTSL1	PACRG	NEK10	FRMPD4	ZEB2	SLC24A4	ZFP36L1	OPCML	DIAPH2	PAK3	ATP8B1	FOXP2	F3	CABP1	ADAMTS9	DLGAP1	DAB1	HCN1	ANO3	UNC5D	GRAMD2B	PTPRN2	PLPP4	SETBP1	ARPP21	PKP4	SLC35F1	LHX6	AL589740.1	ITGA8
43	FRYL	TMTC2	SLC14A1	ARHGAP6	EDIL3	CCBE1	PDZRN4	RGS7	GRIN2B	ANO3	CACNB2	SLC30A3	MIR4435-2HG	SYK	SLC4A10	MUM1L1	RAB3C	RALYL	ARNT2	SEPT7	FRMPD4	UTRN	LARGE1	CCDC88C	MAP2	RIMS2	NEAT1	SLC1A2	TENM4	ZFP36L1	SLC2A13	ASIC2	FAM19A1	DOK6	KIAA1211	NPAS3	MTUS2	BCAN	RAB3IP	RBM20	MALAT1	UST	PWRN1	MIAT	LPP
44	ATP8A1	ZEB2	LSAMP	MAP2	MAGI2	SLC4A10	RAB31	LINC00298	SV2B	FSTL4	RARB	ANKFN1	OPRM1	RBM47	GRM5	KSR2	LHX6	STXBP5-AS1	SRRM4	TMTC2	ADAM23	CDHR3	AL356479.1	CACNA2D3	MEG8	ADAMTSL1	ANKRD44	BCL2	COL26A1	RPL3	SGCZ	WLS	NOS1AP	GRIK3	VWC2	AC027117.2	KCNQ5	CHD7	DLGAP1	CUX1	ZEB2	AC004852.2	LINC01322	HTR2C	NTRK3
45	ZNF536	DOCK5	AC091826.2	GREB1L	DLG1	THOC3	AC004852.2	GRIK2	PTPRN2	SH3GL2	GRIK3	MEF2C	LY86-AS1	FLI1	SNAP25	SNED1	HCN1	AGBL4	CNTNAP2	DOCK10	RERG	NPL	KCNT2	NDST3	RALYL	SYT1	EPB41L2	PLSCR4	MPP7	RPL28	LINC01344	CHRM3	LRRTM4	MEIS1	RYR1	MACF1	ANKRD34B	PHACTR3	CCSER1	MEIS1	DNM3	SMAP2	EPHA5	RBMS1	OPCML
46	TRIM2	PDE8A	MIR99AHG	GALNT17	MAP4K4	LNX1	ITGA8	MACROD2	ADAM23	MPP7	PRKG1	UNC13C	CAMK2D	SMAP2	SNAP25-AS1	TMEM178A	EPB41L3	GAD1	VIP	GPM6B	RYR3	MACF1	LINC01776	RGS9	CEP112	GABRB3	RIN3	ASPH	RGS7	UBC	LINGO2	KCNC2	TRIM36	SEMA6D	MTUS2	MRVI1	FOCAD	KCNQ1OT1	DPP10	SORCS3	MIR181A1HG	KCNIP1	ZNF385D	CACNA2D2	KAT2B
47	ERBIN	NCKAP5	GRAMD2B	KCNMA1	TMTC2	LRRK1	NXPH1	TMEM132B	ARHGAP44	COL26A1	NRXN3	LRFN5	CNKSR2	DOCK4	PTPRO	MIR2052HG	NETO2	GLRA3	KCNC2	TRIM2	PCDH11X	RORA	FRMD4A	JAKMIP1	STXBP5-AS1	SAMD5	BMP2K	MGST1	DCLK1	AHNAK	SDK1	SLC2A13	STXBP5L	FOCAD	NXPH1	NHSL1	FGF14	SGK1	GRIA1	GSE1	RNF220	FKBP5	DLGAP2	CSRP2	ITIH5
48	MAN2A1	EXOC6B	NRG3	PCDH7	RTN4	MIR222HG	LRP1B	THRB	CADPS	CLSTN2	NPFFR2	RGS6	LINC01885	CHST11	SORBS2	TMEM163	BTBD11	SLC41A2	ZNF804A	ZNF536	PPP3CA	GPM6A	GRIK3	LINC01250	CNGB1	AL033504.1	SLC1A3	MFHAS1	AC114689.3	AHCYL1	RIMS1	FSTL5	LY86-AS1	ANKS1B	SLC4A10	TCF7L2	EPB41L4B	EPN2	DPP6	SLIT2	DIP2B	CSGALNACT1	RPH3A	KIF26B	ATP13A4
49	DNM3	ELMO1	SLC4A4	SNAP25-AS1	PLP1	FSTL4	GRM7	GABBR2	FAM189A1	VWC2	FRAS1	GABRG2	LINC00923	FOXP2	SV2B	FP700111.1	GPC6	ANKRD55	NBEA	ARAP2	SLC2A13	ARHGEF26	KIAA1549L	HTR2C	RERG	LMO3	FLI1	TCF7L2	GNAL	BSG	KCNB2	LRRC39	PTPRB	FRMPD4	SYT1	ACSS3	MEG8	FRMD4B	SFTA3	ALK	EMC10	SRGAP2	MDGA2	UBA6-AS1	LINC00511
50	DPYD	MOBP	NKAIN3	ADGRL2	UGT8	AL117190.2	GALNT13	ERBB4	CELF2	ADAMTS3	RYR2	GLRA2	ERC2	DISC1	ENC1	ST6GAL2	TENM3	BTBD11	DAB1	PALM2	GABRB3	CFAP47	RXFP1	GUCY1A2	BASP1	HOMER1	DOCK4	CADM1	IQCJ-SCHIP1	IDS	NTNG1	KAZN	PRKAG2	GAD2	GABRG3	FYN	UBASH3B	CCDC50	DCHS2	PPP1R14C	MYO1D	LRRC4C	RAB3C	SLC27A6	IGFBP7
51	QKI	PLCL1	GLUD1	AC106795.3	PHLPP1	CNKSR2	ZEB1	SLC35F1	GRM1	DCLK1	SEMA5B	ANTXR2	SV2B	MAML2	CBLN2	STXBP5L	ANK1	KIAA1211	SLC44A5	FTH1	OSBPL8	SERPINI2	PPP4R4	ATP2B1	CA10	CELF2	DENND3	MAP3K5	SH3GL2	GLUL	ATP8A2	KIAA1217	GALNT9	NEGR1	TRMT9B	RANBP3L	KLHL29	RHBDL3	KCNB2	CHRM3	ARAP2	ITGA8	CSMD2	B3GAT2	EBF1
52	MARCH1	FRMD4B	ZNRF3	CIT	PDE8A	LAMA3	SOX5	SCN1A	GRIA1	RGS6	TMEM196	MIR137HG	SNAP25-AS1	SLC9A9	CNGB1	MICAL2	SYNPR	STAT4	SHISA6	MAP7	GUCY1A2	ATP1A2	IQCJ-SCHIP1	GAD2	TMEM196	LMO4	CYFIP1	LSAMP	LRMP	GJA1	ZMAT4	CACNA1B	FAM135B	C15orf41	SCN1A	FGF2	PTK2B	RIN2	TIAM1	BASP1-AS1	TMEM144	AOAH	GRIK3	CDHR3	ZNF462
53	SLCO1A2	ZNF536	ASPH	CAMK2A	SLCO1A2	MFSD4A	NLGN4X	GRIN3A	CACNA1B	GABRB2	RBFOX1	CHN1	DOK6	ABCC4	SLC26A4	FAM19A1	CADPS	NEXMIF	SORCS3	PPP2R2B	DCC	ABLIM1	U91319.1	DAPK1	SCN3A	AFF3	PDE3B	NRG3	HTR2A	PDK4	TMEM132B	GABRB2	HS6ST3	KALRN	TMEM132B	PARD3B	KIAA1324	NLGN4X	CFAP161	CUX2	HIPK2	SRGAP2B	GRIP1	EYA4	COL4A4
54	ARAP2	TRIM2	SASH1	ROBO2	TTLL7	AC090568.2	MPPED2	VWC2	KCNMA1	NRCAM	GRM7	RYR2	AFF2	NEAT1	LRMP	SLIT1	RASGRF2	SYT1	GABRB2	MARCH1	LHFPL3	NAV2	RALYL	GULP1	ASXL3	NR4A2	SYK	OPHN1	CA10	COBLL1	SORCS1	KCNJ3	CYP1B1-AS1	PLD5	FGF13	SASH1	NYAP2	FYN	CRTAC1	EPHA7	FRYL	OPHN1	WIPF3	AL139158.2	HIF3A
55	PPP2R2B	TCF12	ATP13A4	CA10	SEPT7	MATN2	ADAMTS17	PDZRN3	MEPE	GALNT17	SORCS3	CNTNAP2	FAM189A1	ARHGAP22	CACNA1A	LY86-AS1	LINC01322	IQSEC3	L3MBTL4	DIP2B	LPL	PTPRZ1	SLIT1	AC007563.2	SEZ6L	SIDT1	TBC1D22A	ABCA1	CADPS	RPS19	GABRB2	RIMS2	ELAVL2	STAC	INPP4B	PHF21B	MKL2	STK32A	ROBO1	GRM7	ERBIN	IGSF21	GRIK2	FSTL5	OPHN1
56	SPOCK1	LINC01608	OPHN1	NELL2	AC026316.5	GRM1	SEZ6L	KCNT2	PHACTR1	CHSY3	ERBB4	FAM19A2	FAM160A1	RUNX2	AC090579.1	AC090568.2	AC010127.1	FRMD3	MYRIP	BCAS1	SYNPR	PLCE1	CELF2	PTPN5	FRMD4A	KALRN	PREX1	OSMR-AS1	SLC38A11	RPL18	CPNE8	KCND3	GDA	SEZ6L	TMEM132D	LIFR	CTNNA2	ADAMTS17	ZMAT4	AGBL4	PTPRD	KAT2B	XKR4	LHFPL3	CRISPLD2
57	SEPT7	AGAP1	CTNND2	PATJ	PDE1C	CAMK1D	AL445250.1	PKNOX2	AMPH	TRPC5	TIAM1	HECW1	KIAA1211L	PELI1	PATJ	KHDRBS2	PLA2R1	GPR158	OPCML	DNAJC6	ANO3	ACSS3	PLXNA4	ZMAT4	KCNH7	DLGAP2	ST6GALNAC3	RGS20	FAM19A2	HSP90AB1	GAD1	DGKB	CCDC144NL-AS1	MIR137HG	CNTNAP5	ASPH	CDK14	FRMD5	FRMD4A	BMPER	POLR2F	DOCK2	PCDH7	PIP5K1B	RHOJ
58	TMTC2	ATP8A1	MACF1	VPS13A	NKAIN2	SNAP25-AS1	CSMD3	TOX3	MIR4435-2HG	PDE4D	RERG	GABRB2	CACNA1C	DIP2B	IQCJ-SCHIP1	GALNT18	CCSER1	GALNTL6	GRIN2B	SPOCK1	CCDC88C	GFAP	DNAH14	NGEF	DCLK1	TTN	RHBDF2	CDHR3	GALNTL6	EEF1A1	UBASH3B	SYT1	OPCML	AC073050.1	CALN1	SLC4A4	DGKG	MARCH1	ERBB4	ANKRD30BL	CLASP2	FMNL3	NXPH1	DIRAS2	MMP16
59	CLASP2	FUT8	ACACB	RASGRF2	PDE4B	VPS13A	NAV1	PRKCB	ZFPM2	KALRN	TRHDE	AL591501.1	AC106795.3	IRAK3	GABRG2	CCBE1	KAZN	PIP5K1B	PAK3	GAB1	DGKI	YAP1	MMP16	ADAMTS19	LRFN5	DCLK1	IRAK3	MAML2	SGCD	SLC1A2	KIT	PRR16	PHACTR1	NRXN3	GABRA1	PRKCA	CMIP	USP54	CTXND1	TMEM150C	PTN	MERTK	GALNT14	ELAVL2	CPM
60	GAB1	DLG1	GABRB1	FAM19A2	SHTN1	COX7A2L	GRIK1	HDAC9	CSMD3	LINC01821	GNAL	FAM13A	PTPRB	SP100	PPM1E	CACNG3	MARCH4	CCSER1	CDH10	SLCO1A2	TMEM178B	PDE4DIP	SYTL2	ANO3	STMN2	IQCJ-SCHIP1	MAML3	GLUL	KCTD16	MAP1B	PKP2	NR3C2	MCTP1	AC022639.1	GRIN2B	PRDM16	GRIK3	PLPPR1	KCNC2	XACT	CTNNA3	MEF2A	LINC01902	TENM1	POU6F2
61	FUT8	MAN2A1	MAST4	ADAM23	SH3GL3	ARHGAP6	ITPR2	IL1RAPL2	SLC22A10	FAM13A	AC073050.1	MIR4500HG	CHRM3	SLC1A3	NWD2	GRK3	MYO5B	GRM7	ARL4C	FUT8	LINC01122	TNIK	FOCAD	INPP5A	SNTG1	GALNTL6	RBM47	CNTNAP3B	EPB41L4B	ADIRF	PDZRN3	PLS3	GRIA3	NRSN1	TMEM132C	CNN3	AL117190.2	MPPED2	LHX6	LINC01828	CLMN	DPP6	GRIN3A	FRMD3	ITPR2
62	COL4A5	PLEKHH1	GNA14	GRIN2A	FUT8	PLPPR4	ZDHHC14	MYRIP	KCNIP4	BMPER	VSNL1	NCALD	ARHGAP44	LYN	MIR124-2HG	PLXNA4	ST8SIA4	KCNB2	DSCAM	TCF12	USP25	ITPR2	GUCY1A2	OSBPL8	LINC00923	INPP4B	RAPGEF1	STON2	LRRK1	TXNIP	PDE4D	TRMT9B	LINC01435	GALNTL6	TMTC1	MAML2	ZNF804A	SH3D19	KCTD16	ELAVL2	DNAJC6	TMEM132C	KLF12	STK32B	ARHGAP31
63	MOG	C10orf90	MAPK10	CDH13	MTUS1	PATJ	ZNF462	GRIA4	SLC4A10	GABRG2	MRAP2	ERC2	ANKRD34C-AS1	SFMBT2	GRM1	AC092691.1	FBN2	PPM1E	GALNT17	DNM3	NETO1	MALAT1	PTPRR	SNTG1	HMGCLL1	CRTAC1	MED13L	TNIK	MIR4435-2HG	PTMA	TENM3	RBMS3	CHN1	CELF4	CNTNAP3	RHOBTB3	GABRB3	DPP6	OPCML	GPI	GAB1	FOXN3	SNTG2	TRPC3	UST
64	BCAS1	SPOCK3	NEBL	CNTN3	CDK18	CEMIP2	CCDC50	CNTNAP5	CNTN3	ANTXR2	ANKS1B	CA10	ADAMTS3	MAML3	CELF2	C8orf34	MYRIP	FGF12	SCG2	DAAM2	ARHGAP6	AQP4	PCDH11X	LDLRAD4	SCN2A	ASIC2	CCND3	DST	COL19A1	B2M	TOX2	GALNTL6	TMEM108	MYO16	ZNF804A	AC091826.2	MYO16	CRB1	TCF4	ELAVL4	ZNF638	AL445250.1	PTPRN2	MN1	TNS3
65	DIP2B	DPYD	PARD3B	GRM1	SPOCK3	MICAL2	ZFPM2	TOX2	SIDT1	STXBP5L	VAT1L	TRIM54	AL160290.2	BMP2K	AC007563.2	LAMB1	CNTNAP2	SLC8A3	ST8SIA5	HIPK2	SORCS1	PLEKHA5	RAB27B	DACH1	LINC01122	CACNA1E	MSR1	EFEMP1	SNAP25	H3F3B	PDE10A	RELN	KHDRBS3	GPR158	PLD5	EGLN3	TMEM178B	NCKAP5	MYRFL	RALYL	ST18	RIN3	LINC00937	LINGO2	FMNL3
66	DLG1	NCAM2	ITPR2	FSTL4	GAB1	ADAM23	PLPP4	RBMS3	DIAPH2	CA10	C15orf41	NELL1	SIDT1	GAB2	LINC01250	MYRIP	WLS	TMTC1	TCF4	CLASP2	ITPR1	GPR75-ASB3	CDH12	MCTP1	FAT3	CBLN2	CPED1	PARD3B	GABBR2	SLC1A3	SH3RF3	FGF14	LRRK1	GRIA3	FGF12	OPHN1	MCF2L2	CA10	SNRPN	PHACTR2	DLG1	AKAP13	KCTD8	AC009264.1	RAB31
67	PCDH9	DIP2B	AHCYL1	NRG3	ERBIN	VAV3	ADGRL3	FRY	GDAP1	ARL15	ANKRD30BL	AC114689.3	AC005162.3	FRMD4B	AC124254.1	ANKRD33B	CMTM8	MYT1L	NR3C2	COL4A5	DCLK1	ARHGEF4	CDH18	SORCS1	UNC5D	DGKI	ZFHX3	ETV6	CNKSR2	RPL13A	RGS7	IL1RAPL2	AL445623.2	WIPF3	PAM	NPL	BCL11B	GALNT13	LGI1	CDHR3	PSD3	TMEM163	HDAC4	UST	PCBP3
68	KLHL32	SH3GL3	CPE	PTPRO	PTPRK	PTGER3	UST	UNC13C	ADCY1	NCALD	EML5	NELL2	NELL2	MAN2A1	GABRB3	TRIM36	FARP1	CDH18	ADRA1B	PLD1	FGF14	FRMPD2	PTPRT	RBM20	SPHKAP	ADAMTS19	SLC9A9	DPYSL2	AL591501.1	SRP14	NHS	DSCAM	AC090579.1	RBFOX1	TRPS1	AQP4	LONRF2	PKP4	MYRIP	DENND1B	MOG	MAML2	EFNA5	UNC5D	NAV1
69	FAM107B	PTK2	AQP4	ABLIM1	DLG2	ARHGAP18	SCN1A	EXT1	CEMIP2	CDH18	AC092422.1	BICC1	TRPC4	PIK3R5	PPP4R4	AL117190.2	SCN1A	NRSN1	KCNH7	ARHGAP21	MEIS2	CSGALNACT1	ATP8A2	AC092422.1	SGCZ	PLEKHA5	MEF2C	CTNNA2	MKL2	RPS14	SEMA6D	DCX	CCBE1	DCLK1	CA8	CSGALNACT1	MACROD2	DCC	AC024901.1	PCDH11Y	MAGI2	CSF1R	ROBO1	TMEM132B	KCNIP1
70	SH3GL3	ARHGAP21	ZHX3	DLGAP2	UNC5C	ADGRL2	ATRNL1	MTSS1	SYN3	MCHR2	FSTL4	PDE4D	LRRK1	MOBP	PTPRB	SH3GL2	UBASH3B	KIAA1217	SLC2A13	PCDH9	DOK6	LINC01088	RUNX1T1	EPHB1	LINGO2	EFR3A	PELI1	MRVI1	R3HDM1	IFITM3	NYAP2	LINGO2	VPS13A	EYA2	HDAC9	FBXL7	EPB41L3	DLG1	ASTN2	PTPRQ	SLAIN1	PDZRN4	NMNAT2	TSHZ1	TNS1
71	TCF12	DNAJC6	NFIA	AC005162.3	CREB5	SLC24A4	NCALD	TACR1	DLGAP2	ARPP21	PDE7B	R3HDM1	CACNA1E	TBC1D22A	CNTN4	ITGA9	EPHA6	MIR137HG	SYT16	FAM107B	SSBP2	CRB1	NOS1AP	LRRC7	SMYD3	ARPP21	MRC1	EGLN3	CAMK4	AC105402.3	TMTC1	SH3RF3	LARGE1	GRM8	PKNOX2	SLC14A1	RPS6KA2	TCF7L2	NTN4	STXBP5-AS1	UNC5C	SYK	ERO1B	KLHL13	SORCS3
72	UGT8	PXK	LINC00461	DIAPH2	AKAP6	ACVR1	KIF13A	GABRA1	HSPA12A	CELF2	NSG2	CDH10	MKL2	TMEM144	LINC01197	EPHA5	GRIP2	NSG2	MTUS2	KLHL32	AC109830.1	ASPH	GABRB3	PRKCH	SNRPN	GRIA4	ENTPD1	SOX5	PTH2R	TACC1	CA3	AC006305.1	EPHA5	NELL2	LHFPL3	MIR99AHG	AL138828.1	NAV1	GHR	MYO16	BAZ2B	TLR2	AAK1	CDH18	EGFR
73	SPOCK3	ANK2	ADAMTS17	KCNIP4	SLAIN1	PTK2B	SCD5	ATP8A2	ERC2	RORB	GAD2	CABP1	RYR2	MSR1	PGBD5	GALNT9	NTN4	SEZ6L	NRXN1	MT3	HTR2C	RFX3	NAV3	PDE7B	ACVR2A	RASGRP1	AC068992.1	WLS	CELF2	GNAS	PLA2R1	SEZ6L	LDB2	AC069133.1	SLC6A1	PREX2	MIR137HG	ZNF462	RASAL2	SNRPN	APBB2	NXPH1	SNRPN	PKN2-AS1	YBX3
74	ARHGAP21	PALM2	PTPRZ1	ZNF804A	TCF12	SLC16A10	HIF3A	MEF2C	PRKAG2	CAMK2A	ME3	INTS6L	ANKRD33B	AC026316.5	SLC12A8	LRRK1	DCX	SRRM3	THSD7A	DLG1	AC007563.2	AC073941.1	BACE2	EPHA7	CCSER1	GSG1L	SP100	BMPR1A	UNC13C	NORAD	RERG	VWC2	AL391117.1	ST8SIA6	VSTM2A	CACHD1	AC124319.2	DNM3	NRXN3	RERG	SH3D19	PLPP4	NTN1	LMO4	NOL4
75	PCSK6	KLHL32	AC002429.2	PLPPR4	MARCH1	KCNK1	CSMD2	UBASH3B	NRG1	SLC39A10	SHISA9	ADAMTS3	COL4A2	RNF220	RAB3B	LINC00923	TMTC1	ANK1	CLVS1	DPYD	WSCD2	LRIG1	IGSF21	XKR6	LINC02223	GNG2	BNC2	GLI3	OLFM3	PEA15	KCNIP1	INPP4B	AC024901.1	NECAB1	CSMD2	ARHGEF4	BACH2	TRIO	SCN7A	SCG2	FRMD4B	ARHGAP31	PIP5K1B	NHS	SGIP1
76	SLAIN1	ZNF638	ALDH1L1	LAMA3	SHROOM4	CIT	NTM	OSBPL6	KSR2	MIR137HG	NETO1	AC090568.2	MATN2	CYFIP1	FAM153C	RGS17	VSNL1	PCDH15	CCK	SH3GL3	CALN1	HIF3A	GABRA5	GNG7	KIAA1211	STT3B	SSH2	DPP10	CDH22	HSP90AA1	PKNOX2	GABRA1	OTOGL	SHC3	ADGRB3	SAMD4A	PDE1A	NXPH1	LARGE1	LINC01885	UGT8	OPCML	ANK1	AC012409.2	STK32A
77	AGAP1	UNC5C	SLC25A18	PPFIA2	ANLN	PLCXD3	NAV2	KCTD16	CACNA1A	EPHA4	OPRM1	VWC2	CADPS	CSF3R	CNTNAP5	BTNL9	SLC27A6	AC022639.1	INPP4B	LPGAT1	RIC8B	BMP2K	PDZRN4	ADK	DOK6	MAGI3	SEC14L1	MKLN1	SLC35F3	RPS15	EPHA3	PLCB1	AC073365.1	VSTM2A	ASTN2	GLUL	PTPN5	SLC44A1	PLD5	GPC5	DAAM2	ADAMTS17	CTTNBP2	PWRN1	BRINP3
78	LINC00639	ANO4	KCNN3	SEZ6L	CLMN	HSPA12A	STK32A	SGCZ	CNKSR2	SIDT1	GRM8	DCLK1	LRGUK	ENPP2	STYK1	FAM189A1	NXPH2	SCN1A	PCSK2	SORT1	AC021231.1	MAPK4	KCTD16	TANC2	NRP2	ST8SIA5	LYN	MARCH3	AC008574.1	EIF1	THSD7A	ELAVL2	NWD2	ADAM12	AFF3	BCL2	NRP1	KANK1	CABLES1	MCTP1	LPGAT1	LUZP2	CMTM8	PLD5	COBLL1
79	EXOC6B	TF	CDH20	ANKRD33B	KCNH8	SHISA9	DISC1	NFIB	ACTN1	NEGR1	RXFP1	LINC01435	ST6GAL2	FGD4	RSPO2	AC006504.5	EML6	SCN2A	CALB2	POLR2F	PDE10A	CTNNA2	LY86-AS1	LINC01122	MACROD2	LRFN2	RCSD1	YBX3	GULP1	ARHGAP29	COL4A2	LARGE1	ENC1	TMEM196	KCNC1	PAMR1	PLEKHA6	AL359091.1	UNC5D	NHS	PALM2	PTPRE	OXR1	KIT	SOX6
80	FOLH1	SLCO1A2	ARHGEF26	KCND3	COL4A5	AL591501.1	KLF12	ENTPD3	MOXD1	EPB41L4B	SYT1	LINC01317	INHBA-AS1	GAB1	TENM4	AC024901.1	VSTM2A	GRIK3	FGF14	MAP4K4	NECAB1	PRKCA	DGKG	AL022068.1	KCND2	IGSF21	NHSL1	CSGALNACT1	BICC1	TSC22D1	KCTD16	LHFPL3	DNAH14	NRP2	CNTN4	FNBP1	ADAM9	MAP4K5	PDE3A	COL25A1	FGFR2	PTPRC	SRGAP1	MAN1A1	TACC2
81	SHROOM4	NCAM1	ADGRA3	ARHGAP44	FAM107B	PKIG	LRRK2	GRM5	NDST3	CHN1	RIPOR2	USP43	PLPPR4	LPAR1	LRRK1	ANKRD34C-AS1	CNTNAP3	MACROD2	PDE3A	ATP8A1	GRIA3	BCL6	MYRIP	WIPF3	AFF2	FAM102B	PIK3R5	ATP1A2	MICAL2	FLT1	MPPED1	U91319.1	RALYL	ME3	LHX6	SH3PXD2B	DCDC1	TNK2	ST8SIA4	SMCO4	COBL	RHBDF2	DLGAP1	PRSS12	NRCAM
82	MYO1D	GAB1	TRPS1	CACNA1A	ZNF638	PCSK2	ZSWIM6	ABI1	MAP3K5	SLC38A11	CUX2	STXBP5L	STYK1	CLMN	DCLK1	AC090579.1	TRPC4	HDAC9	C8orf34	LINC00639	SEMA5A	FYN	NR2F1-AS1	LHFPL3	GAP43	GABRA5	WDFY4	ADGRA3	PDE4D	MAP4	CDK14	CHL1	RXFP1	KCND2	ATRNL1	TRPS1	PLPPR5	QKI	CDH13	SEZ6L	SHTN1	ABCC4	BCL11B	LINC02389	PCMTD2
83	PLD1	PTPRD	LRIG1	PLCXD3	ZNF536	NPTX1	FGF14	SH3RF3	RYR2	ADGRL2	OSBPL8	CELF2	SLC4A10	DLEU2	UNC5D	NUP93	STAT4	CELF4	CSMD1	UGT8	SHISA9	DCLK2	FRY	SIPA1L1	NOL4	SETBP1	RASGEF1C	AC027117.2	DNAH6	FP671120.1	OPCML	ATP1B1	MEG3	ADCY2	NBEA	SLC7A11	AJAP1	LRRTM4	L3MBTL4	RIMS2	KIAA1324L	PDE3B	PDE10A	ESRRG	GRIK1
84	UNC5C	FMNL2	PRDM16	GNAL	DIP2B	MSC-AS1	NLGN4Y	ZNF385D	SYN2	CDH8	VSTM2A	NRG1	EPDR1	SHTN1	FAM153A	PTH2R	TCF4	RASGRF1	GABRA1	APBB2	ADCY5	AHCYL1	CALN1	TUSC3	AC012409.2	AC002383.1	DISC1	CLU	PTPRD	MT1X	PWRN1	GAD2	PGBD5	NRG1	DNER	ZNRF3	GRID2	GRID1	RGS7	KCNJ6	DLEU2	HIP1	LGI1	TNR	LDLRAD3
85	ZNF638	AC026316.5	EFEMP1	PTPRR	DST	PTPRR	HIP1	FLRT2	CHN1	AC109779.1	CACNA1E	KCNIP4	AC006504.5	ST18	MKL2	ATP6V1H	ADCY8	ELAVL2	KCNIP1	SLCO3A1	JAKMIP1	SPARCL1	AMPH	ONECUT2	CACNA2D1	TESPA1	IL6ST	YAP1	RBFOX3	EBF1	NFIB	ROBO1	CHSY3	KCNJ6	FAM110B	ITGB4	RIPOR2	RAB31	AEBP2	KIAA1549L	PLEKHH1	CHD7	THSD4	MOSMO	SLC6A12
86	LPGAT1	PTPRK	NPL	MKL2	LRP2	LINC01484	RORA	CCK	FAM135B	GLRA2	KHDRBS2	DOK6	SORBS2	PIP4K2A	CRYM	KCNQ5	FRMD4A	DCX	ENTPD3	AGAP1	TENM1	ACOT11	PRKAR2B	ENTPD3	MGAT4C	EPHA5	AFF1	PRKG1	RALYL	RPS18	PRICKLE2	SYN2	HECW1	STMN2	TOX	FOXO1	CIT	C10orf90	RBFOX1	BRINP3	CNTN1	ARHGAP22	CBL	MGAT4C	TMEM132C
87	DAAM2	FCHSD2	C1orf61	LINC01322	MAP4K5	INHBA-AS1	USP24	FAM110B	CALN1	INTS6L	CCSER1	GRM1	CNTN3	TMEM165	CACNA1E	ARHGAP18	SPRY4-AS1	SCG2	VWC2	SLAIN1	XKR6	RANBP3L	MPPED1	DGKB	CHST8	MCHR2	RUNX2	MGAT4C	MIR4500HG	RPL15	RIMBP2	ELAVL4	SMYD2	GRM5	RBFOX1	CECR2	KIAA1549L	ARHGAP42	RAB3C	RASAL2	PHLDB1	HIF3A	GRIK4	TFAP2C	AL445250.1
88	AKAP6	AKAP6	MED12L	SGCZ	MOG	FAM153C	PID1	UNC5D	GABBR2	SEMA3A	NRSN1	EPB41L4B	CRYM	CREB5	VPS13A	BICDL1	PTPRN2	BAIAP3	LRFN2	PICALM	CLVS2	EFEMP1	OXR1	AL020994.2	ERC1	NBEA	CD86	NEO1	PHACTR1	NUCKS1	GRIA1	WWP1	MKL2	SYT16	SETBP1	CDH20	PENK	LRMDA	NOS1AP	KLHDC8A	LINC00639	GRIK1	VSNL1	AL133346.1	DISC1
89	POLR2F	DST	AC027117.2	RUNDC3B	LIMCH1	GALNT17	GLCCI1	RIMS1	MIR137HG	CUX2	PLCB4	AGBL4	NIPAL2	TF	CABP1	PGBD5	ERO1B	DLX6-AS1	THSD7B	PCSK6	VAT1L	ALDH1L1	ADAMTS16	AL355472.3	GRM7	DSCAM	FRMD4A	TMEM164	NCALD	MT-ND5	EXT1	PCLO	SLC26A4	PAK3	EPB41L3	ANGPTL4	EXT2	MYO5A	RPH3A	PRLR	C10orf90	LDLRAD4	UNC5D	TENM4	TRPC4
90	HDAC2-AS2	GPM6B	GPR75-ASB3	MATN2	PPP2R2B	AP001993.1	TMEM163	XKR4	CAMK1D	AP005328.1	CDH12	SLC39A10	AC096576.3	PLD1	HTR1E	PDE1A	IGF1	ANKRD34C-AS1	IGF1	SHROOM4	KLHL29	TCF7L2	GRIA1	MYO3A	GRIK2	PKN2-AS1	ARHGAP22	MIR99AHG	KALRN	PTGDS	CCBE1	GAS7	PEX5L	LRCH1	ZNF804B	ABCA1	PLPPR4	PIK3R1	SPAG16	SSTR2	CTNND2	STK32A	PAK3	PLXNA4	KHDRBS3
91	SLCO3A1	NFASC	LINC01748	PCDH15	ZBTB20	CAMK2A	NTNG1	GRIP2	HECW1	RALYL	KALRN	LINC01885	LINC01197	ZEB2	ARHGAP44	CNTN6	NETO1	RPH3A	LINGO2	SPOCK3	KIAA1211L	KCNN3	SV2B	KCND2	BAIAP3	GABRG3	ELMO1	RNF219-AS1	CACNA1C	MSI2	CNTNAP2	PDZRN3	PKN2-AS1	GABRB3	NRXN3	WLS	AGBL4	ZSWIM6	AC073050.1	POU6F2	ZBTB20	MPPED2	CHODL	LRRN1	SNTG1
92	ABCA8	CCDC88A	CADM1	LNX1	LMCD1-AS1	CCDC6	ATP13A4	SLC6A1-AS1	PTK2B	GABBR2	SORCS1	TRHDE	ERICH3	LINC01608	LINC02254	PLCB1	FAM189A1	SDK2	FRMD4A	MOG	TANC2	ZHX3	HS3ST4	PRB2	CSMD2	SLC4A10	SLC25A37	APC	AC090568.2	TNS1	PAK5	KLHL29	KALRN	BCL11A	DLX6-AS1	PLSCR4	DCLK1	AL392023.2	RGS17	MIR137HG	ENPP2	SEMA5A	LHFPL3	DCC	C3orf70
93	ANO4	COL4A5	NRXN1	PTK2B	PLD1	TGFBR3	ASAP1	DLGAP1	ADD2	GRM7	VWC2L	C11orf87	CDH8	CPED1	SYN3	AMPH	CFAP161	TRANK1	CCNH	LPAR1	EPB41	AC027117.2	SYT1	LDB2	KIF26B	TMEM163	FAM149A	PREX2	LINC01250	LHFPL6	TMEM255A	SLCO5A1	COL24A1	FRAS1	EYS	ATP13A4	GSG1L	TCF12	PROX1	LINC01013	SCD5	FOXP2	KIAA1211	FRY	SLC6A13
94	AMER2	SLAIN1	FAM189A2	KCNQ5	ARAP2	SV2B	NTRK3	EYA4	NEGR1	RBFOX3	GPR155	CERS6	HECW1	PRUNE2	STXBP5L	CYP1B1-AS1	TENM2	RIPOR2	PARM1	CST3	ME3	WWC1	GRIN3A	COCH	PLCB4	FRMD4A	TGFBR2	ACSS3	TSHZ2	CAMK2N1	CNTNAP4	ADRA1A	ST6GALNAC5	EHBP1	TTC39B	PAPLN	JAKMIP1	AFAP1L2	ZNF385D	CARMIL1	HDAC2-AS2	PALD1	UNC13B	DLGAP1-AS5	DCC
95	GRM3	APBB2	PDE7B	VAV3	MYO1D	ARHGAP10	KIF26B	KCNJ3	RBFOX1	AFF3	CELF4	KIAA1211L	SLC12A8	PLP1	SIDT1	LHFPL6	TTC39B	ROBO2	EPHA7	ZNF638	NRG1	MAML2	FREM1	PWRN1	GAS2	MTUS2	AC008691.1	CARMIL1	CEMIP2	MAP1A	PAM	FNBP1L	KHDRBS2	NMNAT2	DAPK1	RORA	BRINP1	P2RX7	SLC4A10	NRXN1	ATP8A1	DENND3	SCAI	PTPRD	LAMA2
96	APBB2	LPGAT1	NTM	PCSK2	ATP10B	CNTN4	PTPRG	GOLIM4	SUSD4	KIAA1211L	GPHN	AC019197.1	MIR4500HG	CHD7	ST6GALNAC5	CA10	SLC8A3	GSE1	SMARCA2	ZBTB20	CACNA1C	DPYSL3	SLC35F3	LARGE1	DNAH14	CDH10	BLNK	ITPKB	GRIA2	STOM	SV2C	LYPD6B	AL117190.2	SNTG1	RASGRF2	SOX6	SORCS1	NFASC	LSAMP	SORBS2	MAP4K5	CA10	PLCB4	ATP2C1	ZDHHC14
97	LPAR1	PTBP2	FYN	PPARG	MYO1E	AC022414.1	KHDRBS3	PDE10A	DCLK1	PDZRN4	SHISA6	ADAMTS16	SLC8A1-AS1	KCNH8	GABRA2	SLC44A5	RBMS3	AC124312.1	LARGE1	UNC5C	PTPRM	FKBP5	GHR	YPEL1	NMNAT2	AFF2	CSF3R	ABLIM1	RSPO2	RHOBTB3	RNF150	RIPOR2	NAV3	CPNE4	LRRC4C	SLC39A11	MYT1L	HIPK2	PPM1L	TMTC1	NCOA7	SORL1	MTCL1	FGF13	ZFHX3
98	FMNL2	ALCAM	ACOT11	CNTN5	SLC25A13	DIAPH2	ABHD2	FREM1	SHANK2	MICAL2	SLC2A13	PTGER3	ADCY1	MBP	ATP6V1H	MEG8	OSBPL10	LINC01122	GALNT13	FMNL2	SIPA1L1	DOCK7	GRID2	PDE1B	HIVEP3	CACNB4	GALNT2	MED12L	MIR137HG	SLC7A11	ZNF804B	GRID2	EML6	GNG4	RUNX2	GLUD1	TRMT9B	ANKRD44	ADAMTS9-AS2	LIN28B	PDE8A	RBM47	KCNIP1	TMTC4	CHD7
99	COBL	BCAS1	MAPK4	TENM4	SPOCK1	ROBO1	LDLRAD3	AP001347.1	CDH13	NELL2	SNTG1	RBFOX3	DIAPH2	PALM2	MGAT5B	SNAP25	TMEM131L	RUNDC3B	RIPOR2	FTL	MRAP2	SASH1	CADPS	CIT	SLIT2	NR2F1	PICALM	FNBP1	GABRG2	SELENOW	FMN1	ANKRD50	GRM8	NYAP2	SEPT11	PDLIM5	ZDBF2	COL9A1	ABCA10	BICC1	CNP	ATP8B4	VAT1L	ROBO2	ZFPM2
100	SYNJ2	AUTS2	PRKCA	PLXNA4	TRIM2	CNTN3	ASTN2	NXPH2	CDH8	AC019197.1	MACROD2	GABRA1	SERTM1	FRYL	FSTL4	ANKRD30B	OSBPL6	KIAA0825	KIAA1549L	EXOC6B	ROBO1	DAAM1	MIR137HG	MAPK4	GLRA2	NIN	ATF6	AQP4	KCNK1	GRAMD2B	AP001347.1	HMBOX1	SNED1	EPS8	MCTP1	ITPR2	RGS6	KLF12	ETV1	MAML3	MDGA2	RIN2	GSK3B	MEIS1	HIP1

## Sheet: Macaque signature genes 
Signature genes of each cluster in macaque datasets, related to Fig. 1
	C0	C1	C2	C3	C4	C5	C6	C7	C8	C9	C10	C11	C12	C13	C14	C15	C16	C17	C18	C19	C20	C21	C22	C23	C24	C25	C26	C27	C28	C29	C30	C31	C32	C33	C34	C35	C36	C37
1	SLC1A2	MBP	SLIT1	KCNIP4	ERC2	LHFPL3	ERC2	MBP	KCNIP4	CACNA1C	FGF13	ENSMMUG00000005880	ADARB2	KIAA1217	FOXP2	GRIK1	HS3ST4	ADARB2	HSPA12A	KIAA1217	KCNIP4	ADARB2	CACNA1C	IL1RAPL2	INPP5D	ADARB2	DPP10	SLIT3	FOXP2	PDE10A	EEF1AKMT4-ECE2	KIAA1217	SHISA6	EBF1	SLIT3	PTPRT	TTC28	ADGRV1
2	ADGRV1	RNF220	B4GALNT3	RGS6	SYN3	XYLT1	TAFA1	RNF220	CPNE4	DLGAP2	ALK	PLXNA4	SYNPR	PTPRT	MEIS2	FGF13	ROBO2	GALNTL6	SYN3	NXPH1	PHACTR1	CNR1	DLGAP2	NXPH1	ENSMMUG00000055690	ERBB4	NYAP2	ESR1	UNC5D	CACNA2D3	GRID2	GRIK1	CDH23	ATP10A	PEX5L	SOX6	AUTS2	PITPNC1
3	GPM6A	CTNNA3	CALN1	FSTL4	CACNA1C	TNR	RGS6	CTNNA3	ANKFN1	PTPRN2	GRIN2A	PEX5L	ERBB4	NXPH1	ENSMMUG00000012777	GRIA4	DPP10	ERBB4	NTM	DLGAP1	FSTL4	NRXN3	RBFOX3	GPC6	ABR	KCNC2	PDE4D	RFX3	EYA2	ADCY5	AHI1	GRIK2	PAPPA2	UTRN	SV2B	TACR1	TAFA1	ITGB4
4	SLC1A3	ENSMMUG00000055690	PHACTR1	CNTNAP2	SLIT3	PTPRZ1	KCNH7	ELMO1	KCNH1	RBFOX1	GRIK1	CELF4	ZNF804A	GRIK3	PBX3	MTUS2	CELF2	FGF14	SLIT3	TMEM132C	LRP1B	GRIP1	SHANK2	GRIA4	PLXDC2	GRID2	SNTG2	SPOCK1	GALNTL6	PHACTR1	GRM7	NXPH1	SORCS1	EPAS1	SLIT2	PTPRM	NRG1	ENSMMUG00000061028
5	MSI2	ELMO1	SYNDIG1	NEGR1	CACNA1E	PCDH15	LDB2	QKI	KCNH7	HSPA12A	ADARB2	SLIT1	LRP1B	CUX2	EYA2	PTPRT	SLIT3	KCNQ5	CACNA1E	SOX6	RGS6	CLMP	CALN1	FRMD4A	SRGAP2	SYNPR	THSD7A	FAM155A	MEIS2	SLC35F3	BEND5	SPOCK3	TMEM132C	ZBTB20	CALN1	NELL1	ROBO1	MSI2
6	PDZRN4	QKI	LARGE1	HECW1	PDZD2	CHST11	HECW1	PIP4K2A	CNTNAP5	SHANK2	KAZN	B4GALNT3	BTBD11	PTPRM	KCNIP4	PTCHD4	PRKAG2	ZBTB16	CALN1	GRIK3	CELF2	ROBO1	CAMK1D	COL19A1	ST6GALNAC3	ZNF804A	RYR1	PCSK2	ADCY2	PDE7B	SORCS3	OXR1	MN1	LHFPL6	ROBO1	CACNA2D3	CDH13	PRKG1
7	PITPNC1	PHLPP1	PRKAG2	KCNH7	KCNMA1	EPN2	KCNIP4	DOCK10	SNTG2	LDLRAD4	GRIA4	DPP10	SDK1	GRIA1	SV2C	FBXL7	CLSTN2	RGS12	DLGAP2	PTCHD4	LARGE1	KCNQ5	HSPA12A	GABRG3	SORL1	NETO2	HS6ST3	SUSD4	PBX3	RGS9	SCN5A	KCNC2	TMEM132B	SYNE2	BEND5	NOS1	MEIS2	ENSMMUG00000064922
8	TNIK	TMTC2	HSPA12A	GULP1	CALN1	DSCAM	RBFOX1	TMTC2	KHDRBS2	ATP2B4	MYRIP	CNIH3	NPAS3	NRXN3	KCND2	NXPH1	ARPP21	GRID2	CACNA1C	RBMS3	CPNE4	DPP6	DNM1	GULP1	APBB1IP	NRG3	TMEM132C	CSMD1	EPHA6	DACH1	GALNT13	GRIK3	HDAC9	PTPRG	CACNA1E	NPY	FIGN	GPM6A
9	ENSMMUG00000061028	PDE4B	RBFOX3	LDB2	CCBE1	MEGF11	FAM155A	SLC44A1	RGS6	CACNA1E	ZMAT4	BRINP1	GALNTL6	SOX6	GRM8	ALK	RYR3	GRIK2	PTPRN2	UNC5D	B4GALNT3	SORCS3	ENSMMUG00000015513	LGI1	SLC9A9	CNTN5	MYO16	TAFA1	EPHA3	GNAL	TENM1	SYNPR	PLEKHA5	ATP1A2	KCND3	TRPC7	BCL2	DPP10
10	ALDH1A1	SLC24A2	PLXNA4	TRPM3	HSPA12A	SOX6	CAMK1D	PHLPP1	HECW1	CALN1	GRIN3A	SYNDIG1	THSD7A	CACNA2D3	UNC5D	UNC5D	NKAIN2	GRIP1	SHANK2	EML6	PRKAG2	GALNTL6	CHD5	GALNT14	ARHGAP22	RGS12	SDK1	OTOF	TSHZ1	PRKCB	ENSMMUG00000012777	KIF26B	CDH13	NFIA	OPCML	TOX	PTPRO	GRAMD2B
11	NHSL1	DOCK10	CACNA1E	RBFOX1	KCND3	KIF13A	CADM2	C9H10orf90	TRPM3	RFX3	RIMBP2	OPCML	CNTNAP2	SLC24A3	CACNA2D3	DPP10	TENM3	SYNPR	RBFOX3	RPS6KA2	GRIA3	KIAA1217	PTPRN2	DLGAP1	CAPZB	THSD7B	TRPS1	SCHIP1	ZNF804B	DGKI	UNC5D	ASTN2	CUX2	PARD3	DGKG	UNC5D	CLMP	GFAP
12	SLC25A18	PIP4K2A	SHANK2	ANKFN1	AUTS2	SEMA5A	KALRN	SLC24A2	BMPER	AGBL1	MTUS2	PRKAG2	RGS12	TMEM132C	C6	NOS1	FRMD4A	KAZN	SLIT1	GRIA4	GALNT9	NPAS3	CACNA1B	ERBB4	ARHGAP15	LUZP2	ERBB4	SLC35F3	PLXDC2	PPP3CA	CACNA2D3	CNTNAP2	NELL2	TNS1	DPP10	PCDH7	DPYD	NPAS3
13	NRXN1	SIK3	SLIT3	PBX1	ABLIM2	SULF2	FSTL4	PLEKHH1	COBLL1	CDH13	MPPED1	CLMP	DSCAM	PTCHD4	TSHZ1	C8H8orf34	CSMD1	RBMS3	ANKRD33B	MPPED1	BEND5	CHRM3	ABLIM2	GAD2	SNX29	CNTNAP2	C6	KCNMA1	NRXN3	PRKCH	THSD7B	TRHDE	ESRRG	TBC1D4	CSMD1	EFNA5	ST6GAL2	CPE
14	GPC5	SLC44A1	IQSEC1	CLSTN2	CAMK1D	NOVA1	CACNA1C	MAGI2	FSTL4	CELF2	FBXL7	RAP1GAP2	NRXN3	STK32B	ERBB4	PDE4D	KHDRBS2	FSTL5	ARAP1	ALK	DLGAP2	DGKB	ABR	ST18	ELMO1	GALNT13	DLGAP1	UNC5C	ENSMMUG00000012777	SV2C	SNTG1	CHRM3	PTPRN2	FLT1	DOK6	RPS6KA2	CTNNA2	TNIK
15	SPARCL1	RALYL	ROBO2	CPNE4	CDH12	AGAP1	RYR2	KIF13B	OLFM3	KALRN	FGF14	RPS6KA2	CHRM3	GRIN3A	GALNTL6	GRIN2A	MCTP1	PDE7B	ABLIM2	RASGRF2	ROBO2	MAML3	ARAP1	GRIP1	ENSMMUG00000062077	GRIK2	GRIA4	CACNA1C	ERBB4	HTR4	EPHB1	ELAVL2	KIF26B	RBMS3	WSCD2	NXPH1	PCDH9	SLC1A2
16	SLC4A4	MAGI2	BRINP1	MEF2C	TENM4	MMP16	TRPM3	FMNL2	LDB2	AGAP1	SLC6A1	SHANK2	CLVS1	NETO2	TENM1	SLC6A1	BEND5	ASIC2	PDZD2	ZMAT4	CELF4	PCLO	BAIAP2	GAD1	VAV3	THRB	GALNTL6	RBFOX1	NPFFR2	EPHB1	PDE7B	NRXN3	NLGN4X	DLC1	CELF2	FARP1	CCSER1	ARHGEF4
17	PREX2	IL1RAPL1	ANKRD33B	CAMK1D	TAFA1	KCND2	CCBE1	PDE4B	CLSTN2	SLIT3	KCNIP1	PGBD5	C8H8orf34	PIP5K1B	EPHA3	ERBB4	RAP1GAP2	CNTN5	PRKAG2	DLG2	AK5	GABRG3	SLIT3	MTUS2	FAM149A	GALNTL6	CNTNAP2	AGBL1	HS6ST2	DGKB	RBM20	RASGRF2	ENSMMUG00000002011	MAML2	FOCAD	GALNT10	RBFOX1	DTNA
18	DTNA	FRMD5	SV2B	TSHZ2	NTM	CA10	CAMK2A	DIP2B	MEF2C	PDE1C	RPH3A	IQSEC1	PDE3A	FARP1	TCERG1L	MPPED1	SLC35F3	ROBO1	SLC12A3	UBASH3B	SLIT1	RBMS3	CAMK2A	EGFR	ZFHX3	TTC28	ANK1	FHOD3	PPP3CA	CA12	VAT1L	DPP6	SRRM4	IGFBP7	GRIA1	KCNB2	ASXL3	GLIS3
19	MMD2	SH3GL3	RAP1GAP2	ERC2	COL25A1	SLC35F1	CLSTN2	SH3GL3	KCNH5	GALNT17	GRIK2	DGKZ	UBASH3B	GRIK1	EPHA6	EXT1	CALN1	MYRIP	SV2B	MYO16	CNIH3	ASIC2	PPP2R2C	RBMS3	ASTN2	C8H8orf34	FSTL5	TENM2	CACNA2D3	GNG7	MEIS2	GRIN3A	UNC13C	FLI1	CLMP	COL24A1	VCAN	SORBS1
20	LUZP2	PDE8A	KCNMA1	CNTN3	AGBL1	HIP1	CELF2	ENPP2	ENSMMUG00000007426	MATN2	FSTL5	PHACTR1	ANO4	RPS6KA2	EPHB1	DPP6	OPCML	UBASH3B	MATN2	SORCS1	CRACDL	FREM1	PDZD2	MYRIP	PALD1	NRXN1	KCNC2	DGKG	RIMS2	RYR2	CNTNAP5	ROBO1	EYA4	TMEM132C	NEGR1	POU6F2	RIT2	ADD3
21	NPAS3	C9H10orf90	PRKCB	BEND5	DPYD	COL9A1	STXBP5L	SEPTIN7	PBX1	MEIS3	KCNAB1	XYLT1	GRID2	PACRG	RIMS2	PIP5K1B	PEX5L	LUZP2	CAMK2A	GAD1	SCHIP1	PDE3A	SCHIP1	TIAM1	MEF2A	KIAA1549L	UNC5D	CACNA2D1	SUSD4	RIC8B	GNAL	XKR4	GALNTL6	ABCG2	ARHGAP6	NRXN3	KCND2	SLC1A3
22	NTM	DIP2B	DLGAP2	SLC24A4	SHISA9	NTNG1	KCTD16	PLCL1	NEGR1	RYR2	EXT1	CLSTN2	SHISA6	DLGAP1	RUNX1T1	MYO16	TENM2	CNR1	ENSMMUG00000015513	ERBB4	SYNDIG1	RGS12	TAFA1	ROBO1	GAB2	SDK2	CNTN4	GRIN2B	KCNIP4	RBM20	TENM3	SATB1	ASTN2	ENSMMUG00000045497	PCSK2	TMEM132D	IGF1R	SLC25A18
23	OPHN1	DCC	SYN3	ITGA9	AK5	ZEB1	UNC13C	FNBP1	BEND5	MEGF11	KCNQ5	GALNT9	CNR1	ADCY2	ANKFN1	KCNC2	FAM155A	KCNC2	RAP1GAP2	KCNIP1	BRINP1	KCNQ3	RTN4RL1	PCDH15	FLI1	ARHGAP28	CNTNAP4	FRMD4A	GNAL	PLCB1	NOVA1	ADAMTSL3	CDH4	PREX2	IGSF21	PDE4D	MAP2	MAML2
24	CPE	EDIL3	PGBD5	GALNT17	ACTN1	VCAN	F13A1	GAB1	GRM7	ARAP1	UBASH3B	ROBO2	ADRA1B	UNC5D	VWC2L	CRACD	DOK6	DAB1	KCNMA1	CUX2	CAMK1D	NRXN1	CACNA1E	SOX6	ZSWIM6	SNTG1	ANO1	HSPA12A	SV2C	PDE1B	KIAA1217	MPPED1	FSTL5	LEF1	FAM155A	FSTL5	DCC	NTM
25	CARMIL1	SHTN1	WDR86	SPHKAP	MATN2	UST	SLC35F3	PDE8A	CCDC3	KCNN3	TMEM132B	LARGE1	ZBTB16	MPPED1	GRID2	ZNF536	PCSK2	KCNT2	CACNA1B	BTBD11	SORBS2	ZNF385D	RAP1GAP2	CRTAC1	FOXN3	L3MBTL4	ASTN2	ZNF423	KCNH5	MAPK4	SLC8A3	CDH9	DNAH9	SLC7A1	CHST8	PAM	FAT3	ZBTB20
26	GABRB3	PLCL1	CELF4	F13A1	SEZ6L	BRINP3	SLIT3	DCC	CUX2	ROBO2	ERBB4	DLGAP2	ROBO1	LRP8	PPP3CA	SYT1	XYLT1	GRM8	SULF2	GRIP2	CNTN3	MYT1L	ERC2	EML6	DOCK2	LRP1B	KCNAB1	RYR2	SDK2	CCDC88C	SEZ6L	PLCH1	CNTNAP5	TCF7L1	GRIK3	BCL11A	SLC44A5	NFIA
27	GLI3	FNBP1	CACNA1B	GRM1	ROBO2	SEZ6L	MEF2C	FRMD5	RORB	LDB2	EGFR	FAT3	CSMD1	RASGRF2	ARHGAP18	TOX	SDK2	CHSY3	ERC2	LRP8	ARPP21	ZBTB16	LDLRAD4	CUX2	MTSS1	ZBTB16	HS3ST4	HS6ST2	SHISA6	FGF14	TNRC6A	PAM	ANK1	PLCB4	COL25A1	PLD5	ENSMMUG00000055690	ZNRF3
28	CABLES1	PLEKHH1	AK5	NRXN3	CA10	PTPRT	PBX1	ST6GALNAC3	HS3ST4	NTRK3	PTPRM	PTPRG	ZNF385D	DLG2	GRM7	SORCS1	LARGE1	SLC6A1	CHD5	KLF12	LDB2	CRACD	B4GALNT3	CDH13	MEF2C	KCNT2	ZNF385D	ARHGAP26	NKAIN2	RBFOX1	SUSD4	STXBP6	TSHZ1	PARD3B	SLC8A1	NEGR1	NCKAP5	DCLK2
29	ZBTB20	FRMD4B	GALNT9	CELF2	DLGAP2	NTN1	NRXN3	ST18	SLC38A11	FAM155A	MACROD2	NKD2	SLC24A3	SPOCK3	NRXN3	CCSER1	IGSF21	SORCS1	CAMK1D	NTRK2	AFF3	FBXL7	CRTC1	CDH4	PREX1	TCF4	GRM5	GLRA3	BRINP3	CACNB2	KLF12	TENM3	SPOCK1	EMCN	AFF3	LRP8	GRIA2	DCLK1
30	ZNRF3	ENSMMUG00000062077	GALNT18	PHACTR1	SLC8A1	NLGN4Y	HS6ST3	SHTN1	GULP1	RBFOX3	SGCZ	PRKCB	NR3C2	GPC6	PRKG1	FSTL5	GABRB3-1	KCNIP1	PPP2R2C	PTPRM	HTR2C	ERBB4	AGBL1	KAZN	KCNQ3	PDE4D	DGKB	CDH22	CPNE8	GPRIN3	N4BP2L1	GAD1	DLGAP1	ITIH5	PRKAG2	RBMS3	NRP2	ABLIM1
31	PRKG1	SPOCK3	OPCML	TAFA1	CSMD1	RIN2	CRACDL	SIK3	TAFA1	ENSMMUG00000015513	CCDC85A	STXBP5L	KCNC2	EPHA6	HS6ST2	KCNAB1	NEGR1	CCDC85A	AGAP1	PIP5K1B	CLSTN2	ENSMMUG00000055860	NPTXR	ENSMMUG00000041260	CSF1R	CDH18	FRMPD4	PTK2B	GRM8	RCAN2	RBMS3	CCSER1	TENM4	RCSD1	HTR2C	LHX6	NELL2	CTNNA2
32	ENSMMUG00000017966	SEPTIN7	ABLIM2	TRPC5	ARAP1	LUZP2	KIRREL3	RTN4	SGCD	SHISA9	PTPRT	ADAMTS2	OXR1	MAN1A1	KCNH5	CRTAC1	PTPRR	SDK2	ROBO2	KCNC2	CNTNAP2	KCTD8	ROBO2	PDE3A	ENTPD1	THSD7A	ZNF536	CMTM8	DLG2	SGCZ	GABRG3	NETO2	GLI3	SLC7A5	PTK2B	PIP5K1B	TCF4	NTRK2
33	NFIA	HIPK2	NTM	KALRN	ARHGAP26	MAML2	NEGR1	ZDHHC20	TSHZ2	CAMK1D	CDH13	ARPP21	VWC2L	TMEM132D	ADCY2	KAZN	SUSD4	ZNF536	AUTS2	GRIA1	CDK14	SAMD4A	PRKAR1B	SYNPR	DOCK8	SHISA6	NXPH1	DPYD	ANKS1B	DGKH	IQCA1	GRID2	BCL11B	PRKCH	PLXNA4	PDE1A	NR2F1	GPM6B
34	NKAIN3	GAB1	PTPRN2	CCDC3	RYR2	NXPH1	SMAD3	SLAIN1	CNTNAP2	PDE1A	ZNF536	RBFOX3	GRIK1	XKR4	GNAL	GAD2	KALRN	EXT1	KCND3	CDH13	KALRN	TSPAN5	CELF4	ROR1	SH3RF3	CHRNA7	PTCHD4	CSMD2	BCL11A	MEIS2	ZNF804A	PLCB1	PLXNA4	ARHGAP29	SCML4	KCTD8	ANK2	NHSL1
35	GLIS3	PRUNE2	NETO1	CUX2	LAMA3	PDGFRA	TENM4	SHROOM4	CADM2	LTBP4	PID1	SV2B	LIMCH1	KCNIP1	GULP1	CDH13	POU6F2	NRXN1	PLXNA4	ANK1	DOK6	GRIK2	MAST3	SHISA6	ABCC4	NRXN3	CNTNAP5	ZNF319	MAML3	INPP5A	NHS	TENM1	GPC5	ST3GAL1	FRMD4A	TMCC3	AFF2	GABRB3
36	NTRK2	USP54	APBA2	ATP8B4	AFF3	LRP1B	DGKI	USP54	NCALD	ABLIM2	NXPH1	RYR3	TCF4	BCL11A	FOCAD	RPH3A	CNIH3	L3MBTL4	NXN	DPP10	KCNMA1	DAB1	CCBE1	CCSER1	DOCK4	GRIK1	TENM1	KALRN	MEIS1	CACNB4	GRIK4	PTCHD4	L3MBTL4	FOXN3	AK5	KLF12	CHN2	GLI3
37	ETNPPL	ST6GALNAC3	SSBP3	RYR2	RTN4RL1	KHDRBS3	FHOD3	IL1RAPL1	RUNX2	CAMK2A	CHSY3	CALN1	NETO2	TENM1	PATJ	GRIN3A	FRMPD4	MPPED1	TAFA1	SRRM4	RYR2	C6	SYN3	RASGRF2	CYRIB	DACH2	RASGRF2	RYR3	KIAA1217	SNTG2	ATP2B4	TMTC1	ST3GAL1	PTPRM	ENSMMUG00000019174	GALNT14	EPHB1	ANGPT1
38	CTNND2	RTN4	CLMP	LARGE1	PCSK2	ZSWIM6	SPHKAP	GNG7	FAT3	CHD5	IL1RAPL1	BEND5	FRAS1	KIF26B	PLXDC2	UBASH3B	CELF4	NR3C2	NCOR2	GAD2	SHANK2	FAM189A1	NCOR2	KCNC2	FCHSD2	GRM7	PDZRN3	ST6GALNAC5	GRM5	DIAPH2	BCL11A	ENSMMUG00000061812	GRIA1	LAMA2	AOPEP	MYRIP	ARPP21	RFX4
39	TRPS1	ENPP2	CAMK1D	TNR	CAMK2A	ZBTB20	CNTN5	YPEL-1	CNIH3	SCHIP1	GRM8	GALNT18	TTC28	TIAM1	NPFFR2	ROR1	STXBP5L	CNTNAP4	AGBL1	TCF4	DMD	ALCAM	UNC13A	PDZRN3	SSH2	SDK1	MTUS2	CCBE1	CADM2	EML1	TMEM178B	ADCY2	NOS1	MYO1B	CSMD2	AFF2	FGF13	SPARCL1
40	ZHX3	KIF13B	SLC12A3	FAM155A	RBFOX1	KLF12	PDZD2	SPOCK3	DSCAM	CCBE1	PIP5K1B	CELF2	MAGI1	TOX2	SUSD4	FGF14	GRIA1	CHRM3	MEGF11	NHS	PGBD5	TENM3	GALNT17	SLC35F3	TGFB1	CALB2	SRGAP1	PPM1E	PCDH15	NGEF	NALCN	CACNA2D3	KCNH8	GRM3	GALNT16	NXPH2	CLSTN2	PLCE1
41	ABLIM1	SLAIN1	ARAP1	SGCD	OTOF	KAZN	ATRNL1	SLC5A11	PARM1	PRKAG2	SLC35F1	DCC	GALNT14	AAK1	SDK2	XKR4	GRIA3	CCSER1	COL25A1	GPC6	GALNT18	CACNA1B	ADGRB1	SRGAP2	ITPR2	CLVS1	STXBP6	AMPH	TENM1	ITPR1	PALM2AKAP2	AAK1	SLC35F1	SLC39A10	GRIA3	MTSS1	MYT1L	PRKCA
42	RFX4	HIP1	PPP2R2C	OLFM3	PTK2B	TNK2	KCNMA1	DNM3	NTNG1	PPP2R2C	BMP6	CACNA1E	ARNT2	VAV2	OSBPL8	ADAMTSL1	KCNMA1	PRKCA	DNM1	GRIN3A	PTPRR	ARNT2	NXN	TENM3	AP1B1	ZNF536	ANKS1B	MEGF11	GABRG3	GPC5	KLHL1	ZNF385D	EYA2	QKI	NELL1	MARCHF4	CHL1	CNTN1
43	RGS20	SHROOM4	PEX5L	DSCAM	TMEM120B	SCD5	CCDC3	MAN2A1	TRHDE	RYR3	PTCHD4	CACNA1B	ZNF536	GRM1	GABRG3	MYRIP	BRINP3	NPAS3	KSR2	PACRG	HECW1	GAS7	AK5	ADCY8	PLCG2	FSTL5	ANO4	CADM2	RUNX1T1	SRGAP1	IQSEC3	CTNND2	TMTC4	ENSMMUG00000052424	SPOCK1	CCSER1	SORBS2	AQP4
44	SORBS1	FMNL2	SCHIP1	LCORL	NELL1	SMOC1	SGCD	ENSMMUG00000055690	SPHKAP	AUTS2	KIT	FRMD4A	KCNT2	PITPNC1	KIRREL1	CNTNAP4	GRIK3	BMPER	AK5	XKR4	NRXN3	GRIK1	ACTN1	NRXN3	AOAH	GAD1	HCN1	MYH9	ANKFN1	LRRC7	RIMS2	MYO16	EEF1AKMT4-ECE2	PRKG1	NTM	NDST4	PCDH7	PDZRN4
45	FGFR1	DNM3	CAMK2A	SORBS2	MEGF11	STK32A	DACH1	EDIL3	LHFPL6	PRKX	CCSER1	TMTC1	NHS	IQSEC1	SEZ6L	NTNG1	PRKCE	GRIA4	RASGEF1A	GRIP1	XKR4	IGF1	PRKAG2	KIRREL3	P2RY12	FGF12	DAB1	NCALD	KCNAB1	RALYL	SORCS1	GRM1	C8H8orf34	LDLRAD3	KCNMA1	LRFN5	PIK3R1	RGMA
46	MACF1	FA2H	GALNT17	CRACDL	BAIAP2	NLGN1	DCLK1	FA2H	SATB1	HECW1	ZBTB16	CDH8	ENSMMUG00000055860	SMARCA2	SLC35F4	RIMBP2	LDB2	EGFR	B4GALNT3	TOX2	GABRB3-1	WLS	CACNG3	FRMPD4	SLCO2B1	COL26A1	ALK	TCERG1L	CNTNAP5	RYR3	PEG3	TSHZ3	RBMS3	ERG	ETV1	LARGE1	CACNA2D1	FNBP1
47	PRDM16	TCF12	DGKZ	PRR16	ENSMMUG00000031902	ASTN2	CTNNA2	FRMD4B	HS6ST3	CRACDL	KCNC2	SLIT2	FRMD5	SYNPR	LRRC7	ZMAT4	SH3GL2	BTBD11	ENSMMUG00000031902	MYO5B	STXBP5L	NHS	PGBD5	ANGPT2	HS3ST4	PRKCA	GRIA1	NEGR1	ADAMTSL1	LDLRAD4	ENSMMUG00000013088	RALYL	RBMS1	COLEC12	PRSS55	NTN1	ZBTB20	ZHX3
48	ESRRG	CLASP2	RTN4RL1	ATRNL1	GSG1L	DPP6	MYO5C	PLP1	OSBPL10	ABR	DAB1	CDK14	PITPNC1	OXR1	MAML3	DLGAP1	TMEM108	THRB	GALNT17	GALNT14	NKAIN2	ZNF536	KCNMA1	SLC35F4	LDLRAD4	PDE3A	RORA	TMEM132D	ADGRL3	PDZD2	PLPPR1	NETO1	VSNL1	ENSMMUG00000062077	NLGN1	SPOCK1	SGK1	CTNND2
49	FUT9	MAP7	CELF2	SLC39A11	PPP2R2C	DISC1	DLGAP2	DLC1	ARPP21	ARF3	PRSS55	PPP2R2C	CALB2	MARCHF4	CHST9	NWD2	NOS1AP	ANO4	BAIAP2	SETBP1	STUM	TTC28	SRRM3	VWC2	IKZF1	ROBO1	PLCE1	HS6ST3	SORCS1	CAMK4	GRB10	PDE1C	MAMDC2	DOCK1	FAT3	GRK5	NEDD4L	LRIG1
50	ATP1A2	ZEB2	AFF3	ST6GAL2	ST6GALNAC5	ENSMMUG00000061812	SORBS2	HIPK2	HTR2C	ACTN1	DPP6	TESC	NELL1	PTPRN2	BEND5	HRH1	NKD2	ENSMMUG00000055860	PGBD5	VAV2	FAM155A	PLPPR1	SGSM1	ZNF536	LRMDA	CHST11	SRRM4	LINGO1	PLCB4	ENTPD3	CARMIL1	MAGI2	MEIS1	MYO10	RSU1	MDGA2	SEMA3C	FMN2
51	GRAMD2B	ST18	NCOR2	SATB1	NTRK3	GRID2	MICAL2	RALYL	FRMD3	ST6GALNAC5	CDH4	ZFHX3	RGS6	HDAC4	TENM2	RASGRF2	KHDRBS3	ALK	ENSMMUG00000020796	RBMS1	PEX5L	SRRM4	ARF3	ZMAT4	QKI	PAK3	NHS	KCNN3	CUX1	KCND2	SLC24A3	TENM2	APBA1	SPTBN1	ARPP21	TENM1	EPHA3	OPHN1
52	SOX5	EXOC6B	KCNN2	DCLK1	CACNB2	ZCCHC24	NKAIN3	CD22	RBFOX1	FAM189A1	GABRB2	NETO1	DAB1	XYLT1	AHI1	NYAP2	FAM135B	RPH3A	PTK2B	TENM3	XYLT1	NECAB1	CRACDL	SYT1	PIK3R5	UBASH3B	MEF2C	KCND3	SLC35F1	MME	RUNX1T1	FGF14	PREX2	SLC1A3	SLC24A3	SETBP1	ENSMMUG00000062077	QKI
53	QKI	PPP2R2B	ENSMMUG00000015513	FHOD3	CSMD2	TMEM132C	ANO3	DPYSL5	NAALAD2	SLC8A1	GRIP1	SLIT3	CNTN4	SHISA6	NKAIN2	FBN2	KCNIP4	TTC28	JPH3	EPB41L3	SV2B	CCSER1	KCNQ2	ENSMMUG00000010266	MED13L	KAZN	CNTN5	NTRK3	KHDRBS3	SMOC2	GRIP2	TMTC2	HS6ST3	ARHGAP31	FAM135B	VAT1L	EFCAB2	TXNIP
54	ATP13A4	QDPR	KSR2	DPYD	ATP2B4	PCDH9	PHACTR1	ZEB2	FRAS1	RASGEF1A	HS3ST5	DOK6	PRKD1	SEMA6D	FAM160A1	SV2C	ADCY1	CRACD	CELF2	SVEP1	CAMK2A	FRMD5	JPH3	NRCAM	SCML4	BTBD11	SLC6A1	DTNB	TIAM1	FRAS1	CACNA2D2	RUNX1T1	IGSF21	GPC5	TMTC1	DACH2	UNC13C	SNTB1
55	FMN2	CD22	PTGER3	NKAIN3	AGGF1	HS6ST3	ANKFN1	MAP7	SDCCAG8	SGSM1	FGF12	KCNN2	RBMS3	NOS1AP	LMO7	COL24A1	TSHZ3	GRIK1	OPCML	IGF1	NDST3	TCF4	RYR2	PTPRG	ARRB1	FRMD5	EYS	CDH13	GRIK3	PLEKHA5	HS3ST4	PTPRM	GRK5	LAMA4	SYT1	RIT2	SH3RF3	NRXN1
56	SASH1	ERBIN	PTPRS	SH3GL2	DGKG	MYT1	GRIN2A	SNX29	CNTN3	ARHGAP26	HRH1	GRIA3	NRXN1	CCSER1	KCNJ3	RBMS3	XKR4	DSCAM	GRIK4	ADAMTSL1	LDLRAD4	OSBPL8	GABBR2	NTRK2	FMNL3	NHS	ADGRB3	PTPRN2	KCNB2	FAT3	PINX1	PIEZO2	NELL1	CALD1	HRH1	MAPK10	GRIP2	ALDH1A1
57	BMPR1B	DAAM2	PDE1A	KCTD16	SLC7A14	KAT2B	OSBPL10	QDPR	CDH2	KSR2	EYA4	RASGEF1C	SVEP1	RBMS3	ATP8A1	CACNA1A	GDA	GAD1	SLC8A1	PDE4D	NEGR1	SLC35F4	PALM	PRKD1	MAML3	GPHN	GABRG3	KCNK1	TMEM132D	PCSK6	GPHN	PACRG	CPLX1	ABLIM1	CACNA1G	FAM189A1	TRIO	FBXL7
58	LSAMP	FRYL	RPS6KA2	HS3ST2	PTPRN2	NRXN1	GABBR2	PCDH9	R3HDM1	DNM1	RGS7	AFF3	IQGAP2	GRM8	GPHN	SLC44A5	GAS7	FGF12	THSD7B	GRM5	SLC24A4	CDK14	PDE1A	EFNA5	ETV6	EPHA7	FGF13	GREB1	LRRC7	SLC24A2	MAML3	NAV2	DSCAM	ITPR2	ATP2B4	DACH1	CACNA1E	TRPS1
59	PARD3B	DLG1	STAC	R3HDM1	MOXD1	ZNF462	ZBTB7C	BCAS1	MICAL2	TAFA1	NYAP2	KCNQ2	SLC35F3	CRACD	KCNAB1	MCTP1	ACVR2A	FBXL7	PRKAR1B	KAZN	PKNOX2	CNTNAP4	DPP7	TNS1	PICALM	NBEA	CACNA1A	NWD2	SLC35F4	ARHGAP10	NEK10	FARP1	ROR2	ENSMMUG00000055690	GDA	NHS	ARHGAP18	ETNPPL
60	NCKAP5	PTPRD	SLC8A1	KCNB2	FHOD3	PEAK1	CSMD1	DAAM2	KCND2	OTOF	RAB3C	SSBP3	ADCY2	DAPK1	PTPRM	PDGFD	SCML4	IL1RAPL2	VSTM2L	PLXNA4	RASGEF1C	BACH2	ATP2B4	SLC4A10	ENSMMUG00000014831	CRACD	DLGAP2	PDE1B	ANO4	FOXP1	CPNE8	DLGAP1	TBL1X	SOX5	PALMD	LGI1	RALYL	FUT9
61	PARD3	ARAP2	KCND3	AFF3	RASGEF1A	CHD7	LRRTM4	TCF12	WTIP	CACNG3	CACNB2	SCHIP1	ST8SIA5	ROBO1	MACROD2	SH3RF3	LRFN2	SGK1	NTRK3	SYNPR	GALNT17	GRID2	ACAP3	SLC6A1	CMIP	PLPP4	PLXNA4	TMOD1	PLD5	TLE4	NSG2	SOX6	CA10	ZEB1	ADGRD1	ALK	CDKAL1	CDHR3
62	ITPR2	TTLL7	PTK2B	SYN2	PDE1A	CABLES1	DPYD	RASGRP3	MPP7	PTK2B	DENND2B	ATP8B1	MYRIP	GALNT14	ZNF407	TOX2	PLXNA2	PID1	CCBE1	LHX6	TMEM108	NR3C2	CELF2	SNTG2	SFMBT2	PARM1	UNC5B	TMEM178B	B3GAT2	OSBPL8	BRINP3	BCL11A	PLD5	FGD6	KCNN3	PEG3	FGF12	WDR49
63	CADM1	PCDH9	DNM1	GRM7	SPOCK1	NCALD	GUCY1A1	CLASP2	SORBS2	AFF3	LRRTM3	KLHL29	SRRM4	NXPH2	GALNT7	BTBD11	THRB	GABRB2	TENM4	RAPGEF4	THRB	CCNH	ANKRD11	GRM5	RCSD1	AUTS2	KCNH1	ADCY1	FGF13	EPB41	NRG4	NELL1	CHST8	SLCO1A2	CACNA2D1	CALD1	NXPH2	DST
64	GPC6	PLP1	KCNQ2	GUCY1A1	AGAP1	BCAS1	CACNA2D1	DLG1	NRXN3	PGBD5	SGK1	AK5	KAZN	ELAVL2	GAD2	GNAL	ZNF385B	TCF12	SSBP3	CPLX1	CDH8	AKAP6	ANKRD24	KLF12	LYN	SPOCK3	FAM184B	ADCY8	VSNL1	RARB	ENSMMUG00000060082	KCNIP1	RGS6	ITGA1	RIT2	HDAC4	GABRG3	EFEMP1
65	ADD3	PPP1R16B	COL25A1	TMEFF2	LRFN2	CCDC50	GALNT17	PPP1R16B	PKNOX2	OTUD7A	TOX3	CACNA1A	THRB	PIEZO2	SYNE1	KIRREL3	DYNC1I1	MCC	KCNN3	CAMTA1	KCNH7	ATP8A2	PITPNM2	PRKCE	TMCC3	CCSER1	ENSMMUG00000031902	NPTX1	NLGN1	GPR158	RHOXF1	CNTN5	MACROD2	MSI2	ZNF831	DGKG	NRXN1	PPP2R2B
66	ARHGEF4	YPEL-1	CACNG3	CNIH3	CDH22	OPCML	GSG1L	SLC25A13	PDZRN3	KCNMA1	CNTN5	LDLRAD4	CCSER1	CDH8	BCL11A	RIMS1	AFF3	KIAA1549L	PTPRS	VWC2	FAM189A1	KAZN	ENSMMUG00000031902	PRKCA	PZP	PITPNC1	MDGA2	ATP2B4	NRP2	ANKS1B	PLXDC2	SLC4A10	GRM5	FBXL7	GABRB3-1	CNTNAP4	SLC8A1	TNC
67	CTNNA2	DOCK5	LRRN2	MICAL2	SV2B	REV3L	PCDH7	MSANTD3-TMEFF1	UNC13C	ENSMMUG00000031902	DPP10	KCNQ5	OPCML	GRIK2	SGCZ	ATP8A2	CADPS2	IGF1	ABR	EEF1AKMT4-ECE2	MLIP	ST8SIA5	KCNN3	CNTNAP4	RBM47	CHSY3	BTBD11	CHST8	AUTS2	GRID2	GAD2	GAD2	TCERG1L	IGF1R	SUSD4	XYLT1	DCX	PARD3
68	ZHX2	CLMN	GRIA3	CNTN6	VSTM2L	SGK1	AFF3	ARHGAP23	CACNB4	EPB41L4B	CHRM3	PTPRN2	GALNT17	PCLO	GRIK3	PLD5	TMEM163	RIMBP2	SHISA9	SLC24A3	SLIT2	PDE4D	ENSMMUG00000020796	EPB41L3	CYFIP1	ENSMMUG00000010266	DLG2	CACNA1E	SYNE1	SPOCK3	SLC9A7	PITPNC1	SLC17A6	TSPAN5	NPTX1	SYNPR	NTM	LSAMP
69	PRKCA	GRM3	GABBR2	PKNOX2	ANO3	PLD5	KCNB2	DOCK5	MYO5C	B4GALNT3	PPFIBP1	PRKCE	SOBP	CACNG3	ENSMMUG00000022610	PACRG	MEIS3	PTPRO	ARF3	KCNAB1	RBFOX3	UBASH3B	IQSEC1	GRIP2	ITGB5	CSMD1	UBASH3B	NPTXR	PDE1C	GRM8	NGEF	RELN	ATP8A2	DACH1	CAMK2D	SST	PPFIA2	DAAM2
70	ASB3	AOPEP	ENSMMUG00000059177	DOK6	ARHGAP6	SH3D19	MGAT5B	FRYL	ITGA9	ZNF831	RGS12	CNTN3	KIAA1217	NKAIN2	GRM4	NHS	SHANK2	ARNT2	SGSM1	ZNF536	SH3GL2	NTN4	LTBP4	SRRM4	BNC2	HS6ST3	VWC2	CAMK2A	CNTN3	GUCY1A2	SUSD1	GRM5	ST6GAL2	ADGRL4	SNTG2	ZNF385D	PBX1	BMPR1B
71	MAPK4	CDK19	MCTP1	GRIK1	GALNT18	ENSMMUG00000017966	PPP3CA	CDK19	ST6GAL2	RAP1GAP2	GAD2	LRRN2	PTPRD	GRK5	CARMIL1	TMEM132B	ST3GAL1	CHST11	TMEM178B	NRXN3	RAP1GAP2	PLXNA4	LDB2	NAV2	VPS13C	SLC24A3	CACNG2	PCNX2	EPHB1	UST	C6	TRDN	ANKS1B	NEBL	UNC5C	CUX1	MAST2	PARD3B
72	GRM3	BCAS1	BCL11B	RASGEF1C	ZFPM2	SHC3	COL26A1	TTLL7	HS3ST2	VSTM2L	FMN1	FAM189A1	KCNQ5	RBMS1	TIAM1	TENM3	GABRA5	RAB3C	KCNQ2	AAK1	PTPRN2	ELL2	SYT5	THSD7A	NCKAP5	ENSMMUG00000055860	CDH4	CELF2	CELF4	KANK4	RERG	GAS7	DSCAML1	EPS8	GRIN2B	ADRA1A	PTPRZ1	PRDM16
73	LRIG1	LPAR1	CHD5	GABBR2	CACNA1D	TNS3	NPTXR	MVB12B	PLXNA2	CSMD2	ASIC2	GALNT17	ARHGAP28	TOX	CEMIP	EML6	CACNA1C	C8H8orf34	CELF4	FARP1	MICAL2	FREM2	AGAP1	TEAD1	TBXAS1	PROX1	ADCY8	ATRNL1	GABRB2	PCP4	ADCY5	CDH13	FRMPD4	MTUS1	PAK3	SLC24A3	RFX3	NAALADL2
74	ACSBG1	SNX29	KDM4B	KHDRBS2	CACNA2D1	QKI	SYN3	ERBIN	CA10	RHBDL3	KCNQ3	KCNIP3	ZMAT4	NHS	SIPA1L1	FGF12	UNC5C	GRIN3A	GRIA1	ADCY8	OXR1	DSCAM	MEGF11	TCF4	SLC8A1	RIPOR2	RAB3C	FGF14	ELMO1	TANC2	ZNF618	FRMD3	ST6GALNAC5	HMCN1	IQGAP2	EEF1AKMT4-ECE2	KLF12	CHL1
75	SFXN5	ZDHHC20	FAT3	KCNH1	CHD5	FCHSD2	NWD2	HIP1	VAV3	GABRB3-1	UNC13C	APBA2	PLPP4	TMEFF2	CDIN1	TTC28	NRG3	RELN	GALNT18	DPP6	KITLG	TNKS	PHACTR1	ENOX1	RGS10	ZNF385D	AUTS2	TRPM3	ARHGAP18	STRIP2	GRK5	GRIP1	TNRC6A	SLC6A12	LRFN2	PLCB4	FAT4	MMD2
76	PLCE1	MSANTD3-TMEFF1	MYRIP	CAMK2A	KCNN3	AFAP1L2	GRM1	MOG	LRFN5	PDZD2	PKNOX2	RAP1GAP	CRACD	SPATS2L	DLG2	PPFIBP1	KCNK1	NHS	AFF3	PDZRN3	NRG3	SEZ6L	ENSMMUG00000004529	MDGA2	PLD1	CNR1	EPHA3	APBA1	NHS	KCNH4	KCNAB1	ITGA9	STK32B	SPARCL1	NRG1	TNRC6A	ZHX2	TCF7L1
77	SORCS2	SLC25A13	ACAP3	CELF4	PPFIA2	PRKCA	TMOD1	ANLN	NUAK1	CADM1	TMEM132D	SLC6A7	TENM3	HS3ST5	OLFM3	NAV2	ETV1	SLC35F1	RYR3	NETO2	IQSEC1	PLCB4	PTK2B	METAP1D	CMKLR1	MTSS1	TOX	KIAA2012	GNG4	FAR2	SYT1	PCLO	GTF2IRD1	SNTB1	COL4A2	SND1	SLC22A23	WWOX
78	GABBR1	ZNF536	CMIP	FBN2	CACNA1B	ENSMMUG00000061028	ACTN1	CNTN2	RASGEF1C	NPTXR	CRACD	CACNG3	MYT1L	TRHDE	SYT10	ELMO1	NPAS2	MYT1L	SH3RF3	LUZP2	DGKZ	PHF20L1	ADGRL1	ANK1	RUNX1	SVEP1	ZNF804B	NEDD4L	PPM1E	ZNF385D	KALRN	PIP5K1B	GALNT7	FN1	GMDS	HTR1E	PCDHAC2	NKAIN3
79	MAML2	DLC1	LDLRAD4	GLRA2	SORBS2	GRIK4	TENM2	PTPRD	PLCH1	ENSMMUG00000020796	HDAC9	ENSMMUG00000015513	TNIK	DMD	USP25	PKNOX2	HS6ST3	MAGI1	RIMBP2	SPATS2L	CALN1	NETO2	PLD3	SLC24A2	MERTK	ANO4	CSMD2	GLIS3	FGF14	ATP2B2	CACNA1G	TCF4	UNC5D	NID1	VWC2L	KIAA1217	NKAIN1	ENSMMUG00000052424
80	SHROOM3	KCNH8	MYH9	CNTN4	RBFOX3	DOCK1	NEDD4L	FGFR2	PTPRG	BAIAP2	TIAM2	ENSMMUG00000060677	CCNH	TCF4	SPAG16	SLC35F1	SV2B	LRRTM3	LTBP4	MYRIP	LMO4	KCNIP1	KALRN	PLD5	BLNK	PLD5	DLGAP4	GABRB3-1	WSCD2	ATP2B1	MEST	FRMD5	NTNG2	RBPMS	GRIA2	MPPED2	XPR1	PTGDS
81	EPHB1	PALM2AKAP2	SH3RF3	UNC13C	B4GALNT3	ITPR2	GRIK2	ABCA8	KALRN	TENM4	TOX2	PDE4A	EGFR	ANKRD55	RYR2	CPNE8	MTUS2	HDAC9	CRTC1	TIAM1	RBFOX1	RAB3C	CMIP	ATP8A2	ZEB2	PLPPR1	GRIP1	RTN1	NRSN1	ATP8A1	ZNF385D	RBMS3	CCDC85A	PHLPP1	PGBD5	N4BP2L1	FNBP1L	GPC5
82	SYNE1	RASGRP3	XYLT1	STXBP5L	NPTXR	KCNIP1	ITPR1	PTPRK	DPY19L1	RAP1GAP	XKR4	HSPA12A	HS6ST3	RBFOX1	ZSWIM6	GRIP1	ENSMMUG00000055079	PIP5K1B	GABBR2	FRMD5	CSMD1	SYT1	ADGRV1	IL1RAPL1	DOCK10	SH3RF3	LRP8	LAMA3	LRRTM3	NDRG4	ANK2	CTNNA2	MDGA1	APBB2	CELF4	CRACD	ADGRL3	FGFR1
83	DST	ARHGAP23	CSMD1	LHFPL6	DTNB	CASK	OLFM3	TMC7	NRG3	TENM2	SAMD12	MYT1L	PROX1	MAGI2	GNG4	VWC2	CHRM3	GABRB3	BCL11B	RIMBP2	FHOD3	SYNPR	MEIS3	NHS	IPCEF1	RAB3C	AJAP1	FAM135B	GABRG1	PPP1R9A	CTNNA2	RBMS1	ATP2B2	ABCB1	C1QL3	GRIN2A	CELF2	ZFP36L1
84	EFEMP1	ABCA8	MAN1A1	CNTNAP5	NKAIN3	SLC22A3	TNR	MAP4K4	KCNB2	SGCD	ATG7	CADPS2	SETBP1	NRG3	SNTG1	THRB	STUM	CACNB2	NPTXR	ASTN2	TESC	KCNC2	TMEM120B	CORO2B	NAV3	ARNT2	KCNIP1	DAB1	SEMA5B	ANO3	EPB41L1	PDZRN3	CDH8	SP100	NRG3	DNM3	C5H4orf45	BCAN
85	GPM6B	MOG	ADAM11	HTR2C	ENSMMUG00000015513	PID1	RAPGEF5	EPB41L2	TRPC5	SLC24A4	ATP8A2	KCNMA1	TRPC4	GRIP2	PLCB4	SLC2A13	RAPGEF5	REV3L	LRFN2	ELAVL2	CACNG3	SHISA9	SLIT1	IQSEC1	MYO1F	FRMPD4	GALNT14	EXOC2	SIPA1L1	COCH	GALNT10	CYTH3	DYSF	TMTC2	SNAP25	TENM3	PGAP1	NCKAP5
86	PTPRZ1	CNTN2	PKD1	GFRA1	SH3BP4	NPAS3	ADCY1	SAMD12	BICC1	ENSMMUG00000061626	IGSF11	RAB11FIP4	GRIK2	LHX6	TOX	PAM	LRRTM4	GABRG3	RTN4RL1	TACR1	FAM135B	BTBD11	PLEC	EEF1AKMT4-ECE2	PTPRJ	VAV2	EPHA6	FAM78B	RASGRP1	SIK3	PACRG	RSPO2	ZNF385B	CGNL1	PPM1E	GPC6	MN1	COL5A1
87	ACACB	TMC7	LRFN2	SAMD5	LMO1	MPPED2	SLC24A4	TTYH2	RYR2	ZBTB7C	GRM5	PTPRR	ASIC2	MTSS1	NETO1	GRIK2	ZFPM2	ARHGAP28	PTGER3	EYS	SLC6A7	NETO1	VSTM2L	SLC24A3	TNFRSF1B	MYT1L	KCNC1	SMAD3	HDAC9	SMAD3	SGCZ	MARCHF4	ENSMMUG00000010611	UACA	APBA2	RUNX1T1	AFF3	KANK1
88	PHLPP1	TTYH2	JPH3	CACNA1C	MED27	GPM6A	AGBL1	KIF1B	TENM4	CACNA1B	GRIP2	KIF26B	GALNT13	SETBP1	SYNPR	PREX2	CACNA1E	PITPNC1	CDH4	RPH3A	TMEFF2	TRPC4	KCNIP4	PIP5K1B	DIP2B	SMARCA2	CACNA1D	KCNJ6	ST8SIA6	SMYD3	DSCAM	GRIA1	FRMD4A	DOCK6	PHACTR1	TOX3	SORCS1	ASB3
89	SH3RF1	COBL	PRKAR1B	LRFN5	KALRN	ASIC2	NLK	CHD7	RBFOX3	HPCAL1	RIMS2	STUM	CHST15	EPHA3	DOCK10	GABRB2	SSBP3	ZNF804A	IQSEC1	LARGE1	RAPGEF5	NFIB	MAST1	STARD13	CD4	TENM3	RUNX2	CRYM	SSBP2	STXBP5L	PTPRF	CHL1	CACNA2D2	BMPR2	MATN2	RBMS1	WDR86	LIFR
90	FBXL7	GNG7	CERS4	NKAIN2	DPP6	CA8	CSGALNACT1	EXOC6B	ADGRB3	CDH18	RBMS3	PTPRS	ZEB2	PAM	PTPDC1	RAB3C	WSCD2	GALNT13	CACNA1I	PAM	PPP2R2C	SPOCK1	ZNF429	ELAVL2	LHFPL2	GRIP1	CRACD	HTR4	FAM155A	MACROD2	CUX1	PDE7B	LRP1B	NXN	CDH7	PCDH15	GRIA1	PLPP3
91	SLC15A2	TMEM131L	CRACDL	TRHDE	TMEM178B	CSMD1	KCNJ6	RFFL	COL12A1	SSBP3	RNF150	LMO4	LAMA3	PDE4D	RGS9	EGFR	TLE4	BMP6	KIF26B	CRACD	CUX2	MYO16	STXBP5L	SIAH3	FYB1	FNBP1L	VAV2	WSCD2	GAD2	PPP1R1B	CFAP221	ENSMMUG00000016712	SLC44A5	COBLL1	KCNJ6	IGSF21	PTPRG	ITPKB
92	FNBP1	ATP8A1	GSE1	SIDT1	SLIT1	CHST9	NCALD	WWOX	CABP1	CELF4	ZNF385B	HIP1R	ASTN2	LRFN5	CNTNAP5	GAD1	NIN	ZNF385D	MAST1	EFNA5	GABBR2	ZEB2	MATN2	INPP4B	SH2B3	RERG	KIF26B	SORBS2	SORCS2	KCNQ5	GDA	NTRK2	TNKS	MYOF	SEZ6L	ANKRD55	FAM172A	FAM199X
93	PAQR8	KIF1B	FRMD4A	ARHGAP15	COL4A2	COL11A1	GABRB3-1	LANCL1	EPHA3	HIVEP3	GRK3	KCNQ3	MCC	GAD1	B3GAT2	ATXN1	RYR2	TCF4	ZFHX3	RAB3C	DSCAM	ZDHHC14	GALNT18	RASAL2	FRMD4B	SOBP	SFMBT2	MAML3	SYNPR	RERG	MAP2	SPATS2L	PBX3	TACC1	COL4A1	ADAMTS6	DPYSL3	PAMR1
94	OLFM2	WWOX	CLSTN2	NCALD	KSR2	PHACTR3	EPB41L4B	SH3TC2	LNX1	OPRM1	PDE10A	ASTN2	GRIA4	VAT1L	LAMA3	DENND2B	C8H8orf34	CHRNA7	LDLRAD4	FGD5	NCAM2	EPS8	ARHGAP6	PELI2	SYK	SORCS1	PCLO	CFAP92	ELL2	SIPA1L1	PTCHD1	ZNF385B	CARMIL1	SLC12A2	KALRN	GRIA4	NINL	ZHX2
95	FGD4	MAML2	ENSMMUG00000029348	ENSMMUG00000050185	CRHR1	ST6GAL1	PPFIA4	ZDHHC14	CHN2	MAST3	SEMA6A	XKR4	ENSMMUG00000010266	DGKG	EEF1AKMT4-ECE2	DOCK3	PHACTR1	GAD2	RHBDL3	LRP1B	PDE1A	SCN9A	RBFOX1	EDIL3	MBNL1	STARD13	IQSEC3	DLGAP2	GRM4	SLC9A7	ZFHX3	SLC8A3	ADCY2	ENG	SH3GL2	IQSEC1	LRRC7	CLU
96	ITPKB	PTPRK	MAST3	NRCAM	TMOD1	OPHN1	CAMK4	GAB2	MGLL	SYT5	TPD52L1	PLCB1	IGF1	KCNB2	ADCY5	SIAH3	GPR39	SHC3	TMEM120B	CCSER1	ENSMMUG00000053397	FGF14	PI4KA	CRACD	AKAP13	ZNF608	SEPTIN11	MARCHF1	CAMKMT	JAKMIP1	DKK3	STARD13	ENSMMUG00000042762	CDC14A	ST3GAL1	DMD	NKAIN2	FYN
97	MFGE8	GAB2	KIAA0930	ANO3	RAPGEF4	WSCD1	ITGA9	ITGA2	KLHL29	CACNA2D1	SH3RF3	ABLIM2	PDE1C	NTRK2	CUX2	GRM5	PRSS55	FGF13	ACAP3	SLC8A3	CACNA1C	ZNF608	VPS53	LARGE1	GPR39	SLC44A5	KLF12	ACTN1	ENOX1	DAPK1	UTRN	LHX6	MAN1A1	PDGFRB	PCNX2	EPHA3	FRMD4B	FARP1
98	C1H1orf21	ZBTB20	SRRM3	B4GALNT3	AP2A2	BCAN	ARHGAP32	TF	CRACDL	FHOD3	SYN2	IL12RB2	GABRB2	EEF1AKMT4-ECE2	TRHDE	ADRA1A	RAP1GAP	MTSS1	LARGE1	SYN3	CNTN6	ARHGAP21	FSTL4	NWD2	VWF	ARHGAP18	IL1RAPL2	DCLK1	CHRM3	SGK1	RASGRF1	SLC44A5	WLS	CLIC4	KIAA1671	PAK3	ZNF608	SLC14A1
99	FARP1	TJP1	ENSMMUG00000020796	BMPER	CAMK2D	LDLRAD3	RBFOX3	ABTB2	SLC24A4	PITPNM2	CTNNA2	CHN2	GAD1	PCDH7	CACNB2	GRIP2	ATRNL1	CLVS1	SCHIP1	HCN1	ENSMMUG00000015513	SYN3	KCNAB2	ABLIM1	CHD7	PRSS55	DNER	DNAH9	PLCL1	LRMDA	ELMO1	SORBS1	ATP1A3	FMNL3	RBFOX1	NRXN1	RIMS2	PSMD12
100	PRKN	MAN2A1	SLC6A7	MEIS3	ARF3	MAP3K1	PRR16	FOLH1	USP43	MAN1C1	BRINP2	STAC	PCSK5	LHFPL3	VSNL1	TACR1	DPYD	ATXN1	CACNG3	DOCK11	DPP10	SVEP1	SV2B	TIAM2	TNS3	GABRB3	LHX6	ZNF831	KCNJ6	VWF	ENSMMUG00000019174	KLHL5	PEX5L	ARHGEF12	PAM	EPB41L3	NELL1	SLC4A4

## Sheet: Mouse signature genes 
Signature genes of each cluster in mouse datasets, related to Fig. 1
	C0	C1	C2	C3	C4	C5	C6	C7	C8	C9	C10	C11	C12	C13	C14	C15	C16	C17	C18	C19	C20	C21	C22	C23	C24	C25	C26	C27	C28	C29	C30	C31	C32	C33	C34	C35	C36	C37	C38
1	Slc1a2	Cdh9	Rbfox1	Slit3	Hdac9	Kcnq5	Nrxn3	Hs3st4	Foxp2	Nxph1	Nrxn3	Zfhx3	Zfhx3	Fam19a1	Kcnip4	Lhfpl3	Gm42418	Fam19a1	Plp1	Inpp5d	Grip1	Foxp2	Synpr	Nxph1	Nrxn3	Fgf13	Erbb4	Ptprd	Rmst	Adarb2	Lingo2	Ptprd	Galntl6	Zfp804b	Dlc1	Hdac9	Sox6	Cped1	Fras1
2	Gpc5	Gm28928	Rmst	Kcnma1	Ankfn1	Pde7b	Usp29	Meis1	Kcnd2	Kcnc2	Grik2	Dock10	Grik2	Slit3	Lypd1	Epn2	Bsg	Celf2	Mbp	Hexb	Nrg3	Cpne4	Adarb2	Gria4	Grik1	Rims1	Nrxn3	Angpt1	Arhgap24	Grip1	Cntnap2	Hs3st4	Fgf13	Thsd7a	Atp13a5	Shisa6	Col25a1	Zbtb20	Sim1
3	Slc1a3	AC129186.1	Zbtb7c	Car10	Dock10	Meis2	Dscam	Ptprd	Meis2	Gria4	Gm38505	Ebf1	Lhfpl3	Slc24a2	Ptprd	Tnr	Flt1	Gm28928	St18	Tgfbr1	Adarb2	Kcnh5	Erbb4	Grip1	Dscam	Grin2a	Dab1	Zfpm2	Cep112	Nrxn3	Cep112	Dab1	Unc5c	Erbb4	Ebf1	Pappa2	Pam	Rbms1	Hs6st3
4	Wdr17	C1ql3	Adarb2	Celf2	Arhgap6	Rarb	Unc5d	Pbx3	Pbx3	Grip1	Sox6	Gm32647	Lingo2	Atrnl1	Kctd16	Ptprz1	Tmsb4x	Slit3	Pde4b	Mertk	Cntnap5c	Epha6	Kcnt2	Tcf4	Sgcz	Zmat4	Sgcz	Hs6st3	Galnt13	Npas3	Sdk1	Slc24a3	Gm26905	Kcnmb2	Atp1a2	Nkain3	Ptprt	9530026P05Rik	Astn2
5	Ntm	St6galnac5	Gm28905	Lsamp	Pde7b	Phactr1	Lhfpl3	Tmem163	Olfm3	Kcnmb2	Kcnc2	Meis2	Pcdh7	Erc2	Celf2	Xylt1	Slco1a4	Ptprd	Slc24a2	Plxdc2	Pde4d	Pbx3	Galntl6	Sox6	Galntl6	Ptprm	Chsy3	Kcnip4	Dab1	Cnr1	Gabrb2	Arpp21	Cacna2d1	Rora	Plcl1	Asic2	Gm38505	Lama2	Sema6d
6	Rorb	Arpp21	Sgcz	Dab1	Zfhx3	Nrg1	Gm38505	Dab1	6530403H02Rik	Dlgap2	Gria1	Unc13c	Mgat4c	Adamtsl1	Rgs6	Dscam	mt-Co1	Ncam2	Prr5l	Zfhx3	Thsd7b	Meis2	Nbea	Moxd1	Htr2c	Zfp536	Robo2	Khdrbs2	Rbms3	Grip1os2	Dscam	Nrg1	Erbb4	Cntnap2	Cald1	Gpc6	Alk	Nfia	Sgcd
7	Gm3764	Sv2b	Usp29	Ptprk	Kcnq5	Dlg2	Ube3a	March1	Chst9	Etl4	Rbfox1	Tshz2	Gnas	Kcnma1	Lrp1b	Sox6	Cmss1	Oxr1	Rnf220	Elmo1	Nrg3os	Kcnd2	Gm26905	Vwc2	Cep112	Nyap2	Meg3	Nell1	Pld5	Kcnip1	Grik2	Fam155a	Zmat4	Trps1	Pitpnc1	Nbea	Kcnc2	Eya2	Pde4b
8	Msi2	Pigk	Ntng1	Fam19a1	Sox5	Penk	Sgcz	Inpp4b	Erbb4	Sox6	Ptprm	Lingo2	Samd5	Sv2b	Mef2c	Gpc5	Igf1r	A830018L16Rik	Plcl1	Srgap2	Erbb4	B3galt1	Nrxn3	Col19a1	Pcdh7	Unc5c	Ube3a	Ptprk	Sgcd	Kcnq5	Asic2	Agbl4	Zfp536	Sdk1	Pde8b	Magi1	Klhl32	Rora	Phactr1
9	Slc4a4	Plxna4	Ptprd	Grin2b	Vat1l	Grm5	Galnt13	Arpp21	Grm8	Tcf4	Nxph1	Dgkb	Agbl4	Pcsk2	Tshz2	Maml2	Sptbn1	AC129186.1	Enpp2	Dock8	Nrxn3	Erbb4	Zfp804a	Erbb4	Grik2	Erbb4	Crim1	Dcc	Gm26883	Cadps2	Elavl2	Car10	Hcrtr2	Nyap2	Slc38a11	Nxph1	Nos1	Bmp6	Fstl4
10	Nfia	Kcnma1	Zfp804b	Nkain2	Rps6ka2	Cacnb2	4930555F03Rik	Fam155a	B3galt1	Cntnap4	Pip5k1b	Gnas	Dscam	Grin2a	Fam19a1	Pdgfra	Cldn5	Sv2b	Qk	Tmcc3	Gm20642	Zfp804b	Sntg1	Galntl6	Gm26905	Kit	Grik1	Sphkap	Cntn5	Synpr	Galnt13	Sgcz	Zfp804b	Cntnap5b	Pdgfrb	Arid5b	Robo1	Bicc1	Maml3
11	Prex2	Fam19a1	Opcml	Ptprd	Frmpd4	Ppp3ca	D030068K23Rik	Ahi1	Inpp4b	Fgf12	Nkain3	Adam23	Asic2	Lsamp	Cntn4	Gm4876	Ebf1	Arpp21	Pcdh9	Apbb1ip	Galntl6	Grm8	Tcf4	Pam	Satb1	Alk	Nfib	Dach1	Gm26905	Zbtb16	Pcdh15	E130114P18Rik	Grip1	Ano4	Slc6a20a	Lingo2	Tox	Fbxl7	Pbx1
12	Atp1a2	Lrrc4c	Csmd3	Zfpm2	Tmcc3	Elmod1	Zfp804b	Lhfpl3	Sphkap	Frmd5	Gria4	Meg3	Mdga2	Slc17a7	Slit3	Arhgap31	Adgrl4	Cntnap5a	Phlpp1	Cx3cr1	Ccser1	Sgcd	Zmat4	Dlgap2	Ube3a	Adarb2	Reln	Tox3	Prkg1	Slc44a5	Zfp804a	Ebf2	Grik1	Fgf13	Adap2	Cdh23	Tacr1	Cpq	Gm2164
13	Plpp3	Etv1	Grid2	Fam155a	Epb41l4b	Ryr3	C130073E24Rik	Sgcd	Prkg1	Cntnap3	Frmd5	Cux1	Cdh18	Ryr2	Tox	Qk	Rgs5	Pigk	Dock10	Epb41l2	Thsd7a	Htr1f	Nrxn1	Cntnap4	Pde4d	Egfr	Thsd7b	Car10	Grid2	Nr3c2	Cdh4	Slit3	Nyap2	Clstn2	Colec12	Ralyl	Man1a	Ror1	Arpp21
14	Zbtb20	Etl4	Dscam	Csmd1	Camk2d	Mctp1	Grid2	Cntn5	Htr1f	Klf12	Kcnmb2	Lin7a	Tshz2	Csmd1	Sorbs2	Nckap5	Mecom	Grin2a	Fnbp1	Csf1r	Npas3	Rims2	Npas3	Kcnip1	Nxph1	Cacna2d1	Grip1	Asic2	Pdzrn4	Galntl6	Tshz2	Sphkap	Pde4d	Inpp4b	Tbx3os1	Rgs7	Nell1	Tgfbr3	Lmo3
15	Ptprz1	Sh3gl2	Kcnh7	Ak5	Cacna2d3	Gnal	Nova1	Khdrbs2	Csmd3	Dlgap1	Klhl32	Plcl1	Col25a1	Aff3	Ncam2	Pcdh15	Ptprb	St6galnac5	Mast4	Siglech	Gm26905	Chst9	Slc2a13	Thsd7a	Brinp3	Dab1	Rab3c	Ncald	Galntl6	Gm47027	Dach1	Nfia	Grin2a	Astn2	Ptn	Kctd8	Nxph1	Tcf7l2	Ptprk
16	Npas3	Pcsk2	Nova1	Sorbs2	Tiam1	Foxp1	Fign	Srrm4	Tshz1	Xkr4	Dmd	Sema6d	Hs3st5	Celf2	Pcsk2	Cspg5	Ly6c1	Cdh8	Tmeff2	Ldlrad4	Zmat4	Sema6d	Grip1	Il1rapl2	Ptchd4	Egfem1	Lingo2	Rmst	Pcdh15	Sorcs3	Gm26883	Asic2	Slc6a1	Galntl6	Utrn	Cpne8	Ndst4	Colec12	Rapgef4
17	Sparcl1	Phactr1	Brinp3	Negr1	Grid1	Sgcz	Spock3	Cntnap5b	Epha6	Kcnip1	Cntnap4	Arhgap6	Gabrg3	6530403H02Rik	Tenm2	Sh3d19	mt-Atp6	Gria3	Mag	Lrmda	Dlx6os1	Inpp4b	Zbtb16	Kirrel3	Stxbp6	Grik1	Grid2	Ncam2	Gm28905	Tcf4	Galntl6	Rmst	A830018L16Rik	Sntg1	Phldb2	Gm2164	Npy	Foxp1	Kctd16
18	Dtna	Zfpm2	Nlgn1	Nrg1	Galnt17	Arhgap6	Gm45321	Meg3	Gabrg3	Maf	Vwc2	Dpp6	Camta1	C1ql3	Prkg1	Luzp2	Slco1c1	Ppm1l	Frmd5	Pde3b	Egfem1	Dlgap1	Shisa6	Gm26905	Pard3b	A830018L16Rik	Kcnip4	Dscam	Trhde	Frmd5	Kcnc2	Mgat4c	Cntnap4	Plcxd3	Plce1	Magi2	Ptprm	Lhfp	A330102I10Rik
19	Rgs20	Adamtsl1	Fam155a	Slc17a7	Spata13	Celf2	Adarb2	Nrg3	Slc35f1	Oxr1	Kctd8	Ghr	Meg3	Prkcg	Gm26883	Nxph1	mt-Co2	Etv1	Mal	Nav2	Reln	Pak7	Ptprz1	Cntnap3	Lhfpl3	Kctd16	Ptprt	Adgrl3	Gm15398	Syne1	Snhg11	Tshz2	Ptchd4	Zfp536	Prkg1	Rbms3	Mllt3	Phldb2	Dach1
20	Qk	Clstn2	Ralyl	Erc2	Ptprn2	Fgf14	Adgrl3	Chrm3	Gm38505	Meg3	Epha6	Rap1gap	Fgf14	St6galnac5	Car10	Lrrc4c	mt-Co3	Rapgef5	Ptgds	Tanc2	Kcnc2	Pde4b	Zfp536	Dlgap1	Unc5d	Frmpd4	Pex5l	Nrxn1	4930555F03Rik	Rgs12	Cacna2d2	Dscam	Tcf4	Fam19a2	Vtn	Kif26b	Epb41l3	Atp1a2	Hs3st4
21	Rora	Prkcb	Kif26b	Rapgef5	Nnat	Baiap2	Glra3	Lingo2	Robo1	Ptprt	Moxd1	Trpc5	Zfhx4	Cnksr2	Rapgef4	Zeb1	Epas1	Celf4	Zfp536	Selplg	Grip1os2	Elmo1	Kcnmb2	Frmd5	Fstl5	Gabrb2	Spock3	Negr1	Ube3a	Zeb2	Gm15398	5730522E02Rik	Tenm2	Gpr176	Rbpms	Dpp10	Nkain3	Uaca	Plcb1
22	Apoe	Opcml	Pdzrn4	Cacna2d1	Mbnl1	Epha4	Gm26883	Kcnb2	Csgalnact1	Calb1	Cacna2d3	Ano2	Grid2	Zfpm2	Csmd1	Mir9-3hg	Pltp	Car10	Mapt	Maml3	Dlc1	Tshz1	Grm7	Large1	Cntn6	Nxph1	Dscam	Brinp3	Usp29	Necab1	Khdrbs2	Nrg3	Tenm3	Mef2c	Zbtb20	Hs6st3	L3mbtl4	Gab2	Nav3
23	Nrxn1	Rspo2	Car10	Ryr2	Gm19410	Grid2	Ahi1	Dscam	Vwc2l	Alk	Ube3a	Pde4d	Prr16	Ntng2	Slc17a7	Vcan	Rps8	Pdzrn3	Edil3	Cst3	Tcf12	Fat3	Csmd1	Cit	March1	Grip1	Zfp804a	Pdzrn4	Dscam	Gm26905	Rbms1	Grin3a	Slc2a13	Nxph1	Notch3	Pbx3	Chrm2	Cald1	Pigk
24	Macf1	Man1a	Lrfn5	Ncam2	Cntn3	Cacna2d2	Prkg1	Grid2	Kcnh5	Elavl2	Tcf4	Gulp1	Usp29	Ptprk	Gabbr2	Kank1	Igfbp7	Phactr1	Zeb2	Ly86	Nfib	Gm38505	Sorcs3	Klhl32	Cdh12	Cntnap2	Gm26906	Dab1	Inpp4b	C130073E24Rik	Rbms3	Oxr1	Gabrg3	Gm26905	Sntb1	Mdga1	Grin3a	Ust	Zeb2
25	Tspan7	Il1rapl2	March1	Auts2	Meis2	Ano3	Nlgn1	Ccdc85a	Ankfn1	Fgf1	Kcnip1	Sst	Snhg11	Man1a	Camk2a	Itpr2	Utrn	Nell2	Mobp	Qk	Cntn5	Ctnna3	Zeb2	Ndst4	Aff2	Slc2a13	Cep112	Zfp423	Sgcz	Col19a1	Samd5	Fat3	Tenm1	Fgf12	Fry	Cdh4	Col11a1	Neat1	Pld5
26	Cpe	Htr1f	C230004F18Rik	Pex5l	Prkcd	Gm15155	Gabrg3	Glra3	Pde4b	Erbb4	Etl4	Vat1l	Chrm3	Fam189a1	Fam189a1	Ptn	Fth1	Cdk14	Arhgap23	Lyn	Rab3c	Gabrg3	Vip	Rbms3	A230057D06Rik	Sema5a	Elavl2	Lrp1b	Unc13c	4930555F03Rik	Klhl1	Pex5l	Nxph1	Dlgap1	Myo1b	Dnah9	Grik1	Gmds	Atrnl1
27	Mertk	Lmo4	Hs3st4	Grin2a	Pdzrn4	Bcl11a	Gm28905	Etl4	Adarb2	Col19a1	Elavl2	Sh3rf1	Xkr6	Msra	Ryr2	Megf11	Myl6	Mef2c	St6galnac3	Chd9	Slc35f1	Kcnip4	Egfr	Egfr	Usp29	Sntg1	Usp29	Ntng1	Tshz2	App	Frmd4a	Galnt14	Pde11a	Kcnc2	Dock6	Frmd4a	Tmcc3	Lama1	Khdrbs3
28	Pitpnc1	Slc17a7	Unc13c	Sorbs2os	Map2	Adk	Zfp804a	Mgat4c	Ntng1	Moxd1	Col25a1	Bcl11b	Magi2	Grin2b	Epha5	Sox10	Ptprg	Kcnma1	Ano4	Adap2	Kcnmb2	Robo1	Cntnap2	Dpp10	Phactr2	Dlc1	Cntnap4	Nxph1	Khdrbs2	Slc35f1	Lrrtm4	Zfp804b	Rims1	Dlgap2	Plxdc2	Ptprg	Bcl11a	Svil	Kcnd2
29	Trps1	Cdk14	Lhfpl3	Gm20754	Plcb1	Zfhx3	Rbfox1	Opcml	Cacna2d3	Pde10a	C530008M17Rik	Spata13	Baiap3	Spon1	Arpp21	Bcas1	Actb	Pcsk2	Fa2h	Mef2a	Thrb	Pld5	Btbd11	Astn2	Lingo2	Dscaml1	4930419G24Rik	Tmem108	Brinp3	Prkca	Shisa6	Aff3	Cadps	Gria4	Gm14005	Car10	Adra1a	Gm26719	Ptprj
30	Gabrb1	Aff3	Prkg1	Kalrn	Pvt1	Gng7	Cdh8	Meis2	Dpp10	Spock3	Thsd7a	Hs6st2	Rmst	Xkr4	Camk1d	Gjc3	Ly6a	Slc17a7	Aspa	Numb	Btbd11	Lrrc7	Egfem1	Nrxn3	Ctnnd2	Pld5	Grik2	Fam19a2	Adgrb3	Erbb4	Gm26905	Ralyl	Large1	Tenm1	Igfbp7	Hmcn1	Sst	Tcf7l1	Asic2
31	Nhsl1	Rimbp2	Cacna1c	Nfib	Lrrc1	Ephb1	Grik3	Cdh18	Elmo1	Magi2	Man1a	Lhfpl3	Sorcs1	Nnat	Sh3gl2	Cacng4	Slc2a1	C1ql3	Map7	Pag1	Nbea	Lrrtm3	Plpp4	Galnt14	Nrg1	Dlx6os1	Robo1	Nkain2	Ptprd	Btbd11	Ube3a	Meg3	Sgcz	Nek7	Ptprk	Slc35f1	Aff2	Msi2	Rab3c
32	Nckap5	Grm8	Ccdc85a	Nlgn1	Cacnb2	Ssbp2	Tenm3	Unc5c	Samd12	4930517O19Rik	Tox	Cntn3	Ephb1	Cacna1e	Ldb2	Bcan	Tpt1	Kcnq3	Tubb4a	Slco2b1	Lingo2	Alcam	Prox1	Zfp536	Cntnap2	Dner	Cdh4	Zmat4	Nos1	Nbea	Lhfpl3	Fam135b	Dlc1	Pde4d	Carmn	Megf11	Pde1a	Arhgap29	Car10
33	Hdac8	Cntn4	Edil3	Rfx3	Carmil1	Prkd1	Grik4	Nrxn1	Dlg2	Gria1	Sntg2	Caln1	C230004F18Rik	Malat1	Fstl4	Zfp462	Sgms1	Nkain2	Nkain2	Dock4	Tcf4	Slc35f1	Kcnip1	Pde10a	Bmper	Nfib	Kcnip1	Sorcs1	Ccdc85a	Zmat4	Fstl5	Cntn1	Pam	Col26a1	Malat1	Gm43376	Kcnip1	Foxp2	Ntrk3
34	Trpm3	Tspan5	Ube3a	Cacna1c	Tmeff1	Dgkb	Gm2516	Enox1	Plcb1	Arhgap26	Pam	Fras1	Nrxn3	Dock4	Zfpm2	Serpine2	Lef1	Xylt1	Rtn4	Rreb1	Synpr	Dpp6	Frmpd4	Alk	Setbp1	Mctp1	Adgrl3	Cntn6	Cntn6	Gm2516	Egfem1	Ndst3	Zeb2	Cntnap3	Arhgap42	Ptprd	Cacna2d3	Slc6a20a	Rapgef4os1
35	Maml2	Slit2	Cdh13	Tmem108	Efna5	Plcb1	Sntg1	Kcnh7	Pex5l	Fam19a2	Grin3a	Pdzd2	Sdk1	Pigk	Thrb	Abtb2	Rps29	Rimbp2	Mog	Zfp710	Gm47027	Sorcs3	Cntn5	Grip1os2	Gria4	Grik2	Il1rapl1	Fam155a	Glra3	Zfp385b	Glra2	Lingo2	Trpc5	Adgrb3	Cobll1	Fam19a1	Elavl2	Dock5	Grm7
36	Gpm6b	Prkag2	Nrg3	Arpp21	Ocrl	Osbpl8	Lrfn5	Car10	Plekha5	Ndst4	Cdh4	Gda	Gad2	Slc24a4	Negr1	Pid1	Ptma	Htr1f	Magi2	Foxn3	Zfp536	Grin2a	Grik1	Kcnmb2	Rbfox1	Cntn5	Cdh18	Mgat4c	Gm45321	Gm45321	Ndst4	Astn2	Kcnmb2	Alk	Trpc3	Ttc28	Cntnap4	Flrt2	Pcsk5
37	Lama2	Rnf112	Arhgap24	Pigk	Ncdn	Gabrg3	Runx1t1	Ctnnd2	Ppp3ca	Ptchd4	Alk	Epb41l4b	Cacna2d2	Sorbs2	Epha4	Sox5	AY036118	Ntng1	Ugt8a	Arhgap45	Apba1	Msra	Sobp	Klf12	Gm26883	Zbtb16	Gabrg3	Prkg1	Gabrg3	Zfp536	Gpc5	Slc35f4	Mctp2	Limch1	Grm3	Nrp2	Rarb	Utrn	Crtac1
38	Luzp2	Slit3	Ldb2	Nell2	Kalrn	Kctd8	Meg3	Usp29	Sv2c	Cntnap5c	Dcc	Fstl4	Greb1l	Shisa6	Grin2a	Apoe	Itm2a	Nrg3	Sept7	Ikzf1	Tmeff2	Necab1	Adra1b	Dpp6	Erbb4	Pam	Ncald	Epha5	Unc5c	Sntg1	Grik1	D430041D05Rik	Ptprt	Kcnc1	Mast4	5530401A14Rik	Nav3	Ptn	Fam19a2
39	Grm3	Atrnl1	9530026P05Rik	Ano3	Tmem132d	Tmtc1	Dlg2	Slc8a3	B020031H02Rik	Zeb2	Grik1	Baiap2	Rit2	Caln1	Cdk14	Cspg4	Abcb1a	Sorbs2	Cdk19	Itgb5	Sntg1	Nfib	Chrm3	Gria1	Tenm4	Gabbr2	Gria2	Gm28928	Nkain3	Reln	Gm48749	Sema6d	Dner	Osbpl3	Airn	Adgrb3	Celf4	Ptpn13	Cdh10
40	Gli3	Lsamp	Il1rapl1	Mical2	Dchs2	Adcy5	Ctnna2	Astn2	Trpm3	Gm26906	Grip1	Gad2	Gm28905	Arpp21	Rmst	Chst11	Fau	Grin2b	Aplp1	Pip4k2a	Parm1	Oprm1	Pde4d	Robo1	Kcnb2	Gria4	Ralyl	Rbms3	Luzp2	Trpm3	Cdh18	Scn5a	Gad2	Hs3st4	Ano1	Pard3b	C130073E24Rik	Tmtc4	Dach2
41	Sfxn5	Dlc1	Cadps2	Cadps2	Pcsk6	Caln1	5330434G04Rik	Slc17a6	Chn2	Vwc2	Cers6	Ncdn	Plcxd3	Gria3	Hecw1	Gm3764	Cst3	Sorbs2os	Sept4	Runx1	Frmd5	Grm5	Dlx6os1	Rev3l	Col25a1	Gad2	Gria4	Cntnap5b	Baiap3	Cntnap5c	Epb41l3	Cacna2d1	Nfib	Cacna2d3	Lhfp	Gli3	Kctd8	Fmnl2	Brinp1
42	Acsl3	Celf2	4930555F03Rik	Acvr2a	Cers6	Anks1b	Xkr6	Gm42303	Syt1	Fam135b	Cntnap3	Arhgap10	Kcnh1	Lrrtm4	Nckap5	Fchsd2	Rpl13	Nrg1	Pacrg	Lgmn	Chsy3	March3	Vsnl1	Snhg11	Pde1c	Sh3rf3	Fgf12	Ctnna3	Sim1	Gas7	Iqsec3	Celf2	Ntrk2	Sox5	Rbms1	Nkain2	Vwc2l	Add3	Kcnd3
43	Phkg1	Ankrd33b	Ahi1	Lrrc7	Ryr3	Ncdn	Tshz2	Cpne4	Ssbp2	Klhl32	Fam135b	Slc2a13	Scn9a	Ldb2	Sobp	Opcml	Cxcl12	Pex5l	Gm16168	Cfh	Adcy2	Brinp2	Sdk1	Elavl2	A830082K12Rik	Pip5k1b	Klf12	Ppm1l	Pcdh11x	Apba1	Srrm4	Celf4	Kcnh7	Ptchd4	Pid1	Ppfia2	Tox3	Pld1	Sh3d19
44	Slc7a11	Cdh11	Cacna2d1	Dgkg	Grm5	Kcnab1	C230004F18Rik	Gm48091	Dpyd	Grip1os2	Aff2	Gabrb1	Nova1	Cntnap5c	AC129186.1	Gm2164	Calm1	Atrnl1	Cldn11	Lpcat2	Fgf12	Tnr	Thrb	Rapgef5	Pard3bos1	Adamts17	Kcnh7	Cntnap5a	C130073E24Rik	Elavl2	Meg3	Nrxn1	4930555F03Rik	Scn9a	Rapgef5	Galntl6	Zfp536	Gpc6	Spock1
45	Son	Kcnq3	Pam	St6galnac5	Cdh18	Pdzd2	Cntnap2	Pcdh15	Nrxn3	Pam	Fgf12	Chsy3	Gm26883	Ak5	Fras1	Pcdh11x	Rpl38	Zfpm2	Ypel2	Fyb	Cadps2	Gria1	Sema5b	Maf	Nova1	Galntl6	Kctd16	Kcnq3	Cntn4	Oxr1	Sorcs3	Nell2	Dlx6os1	Mctp2	9530026P05Rik	Gria4	Ntm	Rbms3	Celf2
46	Nwd1	Epha7	Iqgap2	Xkr4	Gabrg1	Il1rapl1	Agbl4	Pcdh11x	Gm45680	Thsd7a	Meg3	Pde8b	Fat3	A830018L16Rik	Trpm3	Slc35f1	Ccdc141	Fam189a1	Gab1	Fli1	Sorcs3	Dnm3	Thsd7a	Zeb2	Pcdh11x	C530008M17Rik	Sorcs3	Tshz2	Zfhx3	Npas1	Gabrg2	Ryr2	Gad1	Sh3rf3	Sptbn1	Tenm2	AC154782.1	Lrrk1	Ank1
47	Cspg5	Gm11639	C130073E24Rik	Kctd16	Rap1gap	Galnt13	Baiap3	Nrp2	Lrp1b	Kansl1l	Pcsk5	Htr2c	Grid1	Iqgap2	2900055J20Rik	Ppfibp1	Sparc	Fam155a	Erbin	Mbnl1	Rbms3	Cdh13	Magi3	Etl4	5730522E02Rik	Gad1	Dlgap1	Stxbp6	Gm26804	Grik2	Runx1t1	Npsr1	C130073E24Rik	Zeb2	Igsf8	Tmeff2	Thsd7b	Eya1	Cntn4
48	Myo6	Cdh8	Arpp21	Gabra2	Ank2	Sorcs1	Cep112	Rmst	Rarb	Osbpl3	Magi2	Nrp1	Spock1	Fam135b	Pdzrn3	Nfia	Rplp1	Aff3	Fth1	Dock2	Nell1	Gm40841	Pam	Ube3a	Robo1	Reln	Gm38505	Aff2	Hs6st3	Dlx6os1	Gabra1	Lrfn5	Adamts17	Tcf4	St5	Dscam	Runx1t1	Itih5	Dgkh
49	Bmpr1b	Nav3	Tmem178b	Nwd2	Ptprr	Adam23	March1	Ntm	Kirrel3	Il1rapl2	Elfn1	Sipa1l1	Kcnb2	Ntrk3	Adamtsl1	Npas3	Hmcn1	Ndst3	Pde8a	Hpgds	Cnr1	Ppp3ca	4930590L20Rik	Meg3	Dlx6os1	Crispld1	Ctnna2	Gm26883	Macrod2	Neto1	Bcl11a	Ppfibp1	Rbms3	Fstl5	Arhgap29	Runx1t1	4930555F03Rik	Zic4	Dmd
50	Sash1	Msra	Unc5c	Cdh13	Dgkg	Mkl2	Syt1	Cntnap5a	Unc5d	Ube3a	A230057D06Rik	Greb1l	Gm48749	Cacnb2	Ano3	Sulf2	Eef1a1	Csmd1	Scd2	Entpd1	Rgs12	AC154782.1	Gm20754	Srrm4	Nlgn1	Kcnn2	Tmem178b	Kcnh7	Ppfia2	Plppr1	Gm45881	Gm26883	Zfp385b	Kcnip1	Rora	Elfn1	Mapk10	Sned1	Stxbp5l
51	Farp1	Pde1a	Rfx3	Galnt18	Hcn1	Grm7	Brinp3	Epha6	Cux2	Zfp385b	Satb1	Xkr6	Sgcz	Fstl4	Cadm2	Anks1b	Zbtb20	Thrb	C030029H02Rik	Ccnd3	Grik2	Auts2	Kcnb2	Nrcam	Asic2	Pvt1	Zmat4	Nrg1	Egfem1	Cacna2d3	Kcnip1	Itpr1	Hapln1	Rbms3	Lama2	Cdh18	Adamts6	Tmtc1	Oxr1
52	Gm29683	Rasgef1b	Nos1	4930419G24Rik	Camk4	5730522E02Rik	Cdh18	Nkain2	Cdh13	Grik1	Lrtm1	Eps8	Sorcs3	Slc44a5	Brinp3	Pde4b	Rps24	Cpne4	Bcas1	Plcl1	Frmpd4	Cacna2d3	Ubash3b	Grm5	Ptprm	Hcn1	Alcam	Lingo2	Tmem163	Grik1	March1	Opcml	Sh3rf3	Sgcz	Abcc9	Astn2	Olfm3	Lpp	Pcdh10
53	Malat1	Agbl4	Grm1	Slc8a1	Itm2c	Itm2c	Gabrb1	Dlg2	Cpne4	Rbms3	Pclo	Snap25	Tle4	Galnt17	Kcnq3	Zbtb20	Ubb	Prkcb	Car2	Frmd4b	C530008M17Rik	Ctnna2	Cnr1	Gad1	Gm30382	Nav3	C530008M17Rik	Adcy8	Sybu	Tenm3	Adarb2	Camk1d	Alk	Grip1	Maml2	Sorcs1	Grip1	Slc7a11	Me3
54	Glis3	Grin2a	Hs6st3	AC129186.1	Pard3	Zfp804a	Snhg11	Ctnna3	Celf2	Large1	Gm20754	Kctd1	Gabrb3	Prkag2	Olfm1	Brinp3	Sparcl1	Nell1	Gpm6b	P2ry12	Gm38505	Ptprm	Adam12	St18	Ostm1	Gm26905	Ccser1	Sgcz	Gm30382	Kctd16	Msi2	A230006K03Rik	Maf	Epha5	Pdzd2	Tacr1	Pcdh15	Sptbn1	C130073E24Rik
55	Ctnnd2	Csmd1	Meg3	Nrg3	Ubash3b	Cntn3	Gm16599	Nwd2	Tenm4	Esrrg	Klf12	Camk2d	Pclo	Atp2b1	Sv2b	Ptprt	mt-Cytb	Prkag2	mt-Co3	Sirpa	Ctnna2	Cadps	Ano4	Epb41l3	Ncam2	Il1rap	Sel1l3	Kirrel3	Dlg2	Gng2	Lypd6b	Khdrbs2	Vstm2a	Crtac1	Itga1	Eml6	Egfem1	Nfib	Nkain2
56	Slc39a12	Enox1	Galnt13	Fam189a1	Ssbp2	Sv2c	Kcnip4	Agbl4	Lingo2	Pcdh15	Gm26905	Gm26883	Hs6st2	Gabra2	Fam155a	Dscaml1	Rps21	Egfem1	Sec14l5	Agmo	Zeb2	Nrxn3	Kcnc2	Iqsec1	Ptprt	Dlgap1	Msra	Oxr1	Kcnh7	Col25a1	Osbpl9	AC129186.1	Gm45321	Dlc1	Egflam	Gm20631	Dscam	Foxd1	Rmst
57	Tcf7l2	Xylt1	Gm45321	Rapgef4	Cmip	Pard3	Pcdh15	Nrg3os	Thsd7b	Nebl	Galntl6	Cacna1e	Pbx1	Neto1	Ak5	Myt1	Ptprm	Pde1a	Apod	Lair1	Nrxn1	Cers6	Etl4	Limch1	Rtl4	Mpdz	Ryr3	Frmd4a	Ahi1	Pde5a	Tenm1	Adcy8	Syt1	Cntnap4	Sox5	Unc13c	Grm1	Trabd2b	Kcnh1
58	Ptn	Stxbp5l	Cfap54	Dlgap2	Galnt16	Arl15	Dab1	Asic2	Tenm1	Sox5	4930509J09Rik	Gabra2	Gabrg1	Lypd1	Spon1	Cdh20	Gpcpd1	Lrrtm4	Tspan2	Ankrd44	Gad2	Syt1	Gm43376	Htr2c	A230006K03Rik	Homer2	Adarb2	Rgs6	Gm2516	Kcnn2	Zfp536	Gm28928	C530008M17Rik	Maf	Itpr1	Cntnap5a	Srgap2	Nxn	Slit2
59	Hepacam	Oxr1	Nrg3os	Syt17	Rere	Camk4	Foxp2	Fstl5	Rit2	Ptprm	Xkr4	Gabrg1	Pbx3	Phactr1	Nrg1	Emid1	Rps16	Grm8	Frmd4b	4933406I18Rik	Bmper	Cdh8	Shtn1	Negr1	Tshz2	Rapgef4	4930517O19Rik	Sobp	Gm26700	Syt1	Lin28b	Anks1b	Cntnap2	Dner	Sept4	Ghr	Gm1604a	Col4a6	Tmem132b
60	Ddhd1	Gm49127	Slc8a3	Chst9	Ctdspl	mt-Co3	Robo1	Gm26906	Tenm3	Btbd11	Gm26906	Atp2b1	Gm15155	Sh3gl2	Syn2	Usp24	mt-Nd4	Il1rapl2	Sik3	Serinc3	Epha7	Kcnab1	Slc35f1	Kcnab1	Cers6	Slc6a1	Anks1b	Opcml	4930532I03Rik	Gm38505	Nhs	Chrm3	Rasgrf2	Pid1	Cped1	Gm26905	Ncam1	Notch2	Kcnq3
61	Cst3	4930445B16Rik	Gm48091	Large1	Zdhhc14	Sipa1l1	Grb10	Crim1	Frmpd4	Fmn1	Ptprt	Sez6	Plxna4	Dgkg	Cacna2d1	Ntm	Spock2	Camk4	Gjc3	Slc9a9	Rims1	Nlgn1	Fam19a2	Cdh4	Fgf12	Rab3c	Dpp6	Csmd1	Lrp1b	Fgf12	Spock3	Kcnip3	Gria1	Pde11a	Pde3a	Large1	Chrm3	Apod	4930555F03Rik
62	St3gal4	Ldb2	Sema5a	Cdh9	Tcaf1	mt-Atp6	B230217J21Rik	Unc13c	Diaph2	Grm5	Pcdh15	R3hdm1	Focad	Gabbr2	Cpne4	Stk32a	Ptn	Gm20754	Ppp1r16b	Ubash3b	Slc2a13	Trps1	Cntnap5c	Zmat4	Spock3	Phactr1	A230006K03Rik	Phactr2	Foxp2	Robo1	5330434G04Rik	Rora	Dlgap2	Gm13629	Itpr2	CT025619.1	Shisa6	Ddr2	L3mbtl4
63	Adk	Sidt1	Adgrl3	Ntrk3	Usp29	Kcnd2	Klhdc10	Sorcs3	Slit2	Zmat4	Rab27b	Ppfia2	5330417C22Rik	Otud7a	Cntn6	Pcdh9	Rpl37	Kalrn	Gm4593	Zeb2	Fstl5	Homer2	Ctnna2	Dnm3	Gm26906	Apba1	Tcerg1l	Tnr	Kcnip1	March3	Mgat4c	Robo2	Clstn2	Esrrg	Rgs5	Iqsec1	Focad	Pard3b	Ano3
64	Glud1	Zeb2	Alcam	St6galnac3	Galnt10	Neto1	Epha5	Gm15398	Fgf14	Epb41l3	Htr2c	Ptprr	Olfm3	Gm28376	Atrnl1	Matn4	Adgrf5	Lrp1b	Slc12a2	Ssh2	Ttc28	Rims1	Slc44a5	Dlc1	Carmil1	Tcf4	4930555F03Rik	Grik2	Ptprz1	Slc35f4	Gria4	Klf12	Gabbr2	Dlx1as	Il34	Unc5d	Rasgef1b	Gm29683	Elmo1
65	Appl2	Garnl3	Khdrbs2	A830018L16Rik	Nr3c2	Stxbp5l	AC154782.1	Frmd4a	March3	Astn2	Fgf1	Dapk1	Klhl29	Lrrc7	Cpne8	Chd7	Rpl23	Sidt1	Apoe	St3gal6	Elavl2	Otof	Ust	Slc6a1	Kcnc2	Kcnmb2	5330434G04Rik	Cdh8	Zfp804a	Gm45323	5530401A14Rik	Nwd2	Rtl4	Cadps	Ror1	Lrrc7	Gm45321	Zic1	St6galnac5
66	Sox6	Rapgef5	Htr2c	Camk2a	Atp10a	Adamts3	Ank3	Dok6	Kcnc2	6330576A10Rik	Utrn	Tiam1	Rasgrf1	Sox5	Aff3	Sema6d	Rps27a	Hs6st3	Gatm	Fcrls	Dlx1as	Chsy3	Limch1	Gm45881	Prkg1	Hcrtr2	Unc5d	Myt1l	Slc8a3	Dlx1as	Ctnna2	Chst8	Epha3	Dab1	Tns1	Camk2d	Gm45025	Mrc2	Robo2
67	Gm12239	Malat1	Slit3	Spock1	Shank2	Zfhx4	C530008M17Rik	Dync1i1	Slc4a4	Ntrk2	Oxr1	Dnah5	Grm8	Camk2a	Sgcd	Wipf1	Rpl21	Arhgap15	Klhl2	Slc8a1	Ube3a	A330015K06Rik	Ripor2	Gm38505	Trpc5	Rasgrf2	Epha5	Slit3	Car10	Htr2c	B3glct	Ctnnd2	Tox	Gm45881	Gab1	Pard3bos1	Tcf4	Pdzrn3	2900055J20Rik
68	Ttyh1	Sox5	Dab1	2010300C02Rik	Syt1	Gad2	Pcdh7	Fam19a2	Camk1d	Gm15398	Astn2	Cacnb2	March1	Prkcb	Grin2b	Nrxn2	Cyyr1	Clstn2	Phldb1	Unc93b1	Gm28175	Tenm4	Cit	Sox5	Prr16	Gm28153	Unc80	Camk4	Tmem108	Grip1os1	Ano4	Khdrbs3	Egfem1	Cdh12	Gm15261	Pitpnc1	Dach1	Slc6a13	Tmem65
69	Slco1c1	Hivep2	Nrxn1	4930509J09Rik	Dtna	Lmo7	Ralyl	Elavl2	Adamts3	Tmem44	Epb41l3	Zdbf2	Dync1i1	Kcnd3	Phactr1	Spon1	Ifitm3	Fgf12	Plekhh1	Fchsd2	Aff2	Chrm2	Nrg3	Rab3c	Grin3a	Atrnl1	Tenm3	Lrrtm3	Pde4b	Frem1	Tenm4	Cntn4	Sntg1	Cntn5	Adap2os	Meis1	Rims1	Cfh	Plxna4
70	Paqr8	Astn2	Vwa5b1	Mef2c	Ghr	Kctd1	Gm45323	Prkca	Oprm1	Gm1992	Pcdh7	Pdzrn4	Adgrl3	Adcy9	Iqgap2	Gm38505	Atp1a2	Garnl3	mt-Atp6	Ophn1	Gm48321	Spock3	Ccser1	Ntrk2	Cdh10	Gm3764	Gm30382	Osbpl6	Lrfn5	Ptprm	Grip1	Brinp3	Dlgap1	Ppm1h	Pten	5730522E02Rik	Grin2a	Stk39	Ptprd
71	Phlpp1	Ppm1l	Fnbp1l	Tmeff2	Syt16	Robo1	Syn3	Tmem108	Dgkb	Sox5os4	4930517O19Rik	Ahcyl2	Ebf1	Cacna2d1	Il1rapl1	Prkcq	Vtn	Lrrc4c	Dnm3	C1qc	Pde3a	Cadps2	Dscam	Fgf1	Cdh8	Ctnna2	Dscaml1	Rora	Gm26906	Cdh11	A230006K03Rik	Sv2b	Gabrb2	Frmd5	Apbb2	Cacna2d1	Mcc	Bnc2	Gm45321
72	Gm35188	Gpc6	Pcdh7	Eml6	Akap9	Gda	Gm15398	Unc13b	Kcnh1	Galntl6	Kirrel3	Csmd3	Meis2	Gm10848	Cacna1c	Adarb2	Ly6e	Sh3gl2	Malat1	Snx29	Grid2	Cpne5	Grik2	Nfib	Meg3	Pde10a	Asic2	March1	Gabrb1	Dner	Dmd	Gm42418	Sntg2	Xkr4	Stard8	Esrrg	Rbms3	Col4a5	Chrm2
73	Bcl2	Lingo1	Cntn5	Lrrtm4	Cacna2d2	Vat1l	Nrp2	Rgs7	AC154782.1	Adgrl2	4930419G24Rik	Sv2c	Rcan2	Amph	Cntnap5a	Cntn1	Rpl41	Hivep2	Ptn	C1qa	A330102I10Rik	Hivep2	Rev3l	Dlx1as	Esrrg	Atxn1	Slc24a3	Zbtb7c	Fstl5	Maf	Car10	Bcl11a	Astn2	Snca	Cacna1c	Sfmbt2	1110004F10Rik	Samd4	9630028H03Rik
74	Pla2g7	Kcnt2	B230217J21Rik	Adcy8	Dpyd	Wfs1	Gm30382	Tmem132d	Pak7	Zfp536	Hs3st5	9530059O14Rik	Ctnna2	Matn2	Nav2	Rora	Rps3a1	Nav3	Grm3	Fgd2	Pdzrn3	Fbxl7	Svil	Slc44a5	Robo2	Tox3	C130073E24Rik	A230006K03Rik	C230004F18Rik	Egfem1	Slc8a3	Adgrl3	Hdac9	Sox6	mt-Co1	March11	Scn9a	Akap13	Syt9
75	Cdh20	Prkcg	Dync1i1	Gm28750	Klhl2	Atp2b1	Scn5a	Srrm4os	Pbx1	Cntnap2	Tmeff2	2010300C02Rik	Syn3	Nav3	Kalrn	Tns3	Rpl19	Mical2	Pak1	Mef2c	Rev3l	Tanc2	Gabrb2	Sorcs1	Dcc	Robo1	Slc8a1	Ntm	Adgrl2	Tmem132b	Klhl29	Kcnma1	Dchs2	Unc5b	Lamc1	Pantr1	Man2a1	Rin2	Synpr
76	Htra1	Klhl29	Tmem108	Brinp2	Pgap1	Zdhhc14	Pcdh11x	Cadm2	Dnm3	Grik3	Iqsec1	Rap1gds1	Khdrbs2	Dlgap1	St6galnac5	Sema3d	Rps14	Stxbp5l	Creb5	Fam105a	Pclo	Glra2	Sorcs1	Cdh20	Galnt7	Rimbp2	Oxr1	Dpf3	A230057D06Rik	Gm43376	Agbl4	Tshz3	Mpdz	Lrrc4c	Slc12a2	Bcl11a	Samd5	Cgnl1	Lrrfip1
77	Glul	Celf4	D430041D05Rik	Kcnj6	Sgk1	Dapk1	Sgcd	Ralyl	Msra	Rab3b	Gm15398	Tox	Klhl1	Brinp1	Cnksr2	Kcnip3	Rpl9	St6galnac3	Vmp1	Wasf2	Bach2	Unc5d	4930509J09Rik	Ptchd4	Dmd	Ptchd4	Gm45321	Arpp21	Mgat4c	Syt6	Megf11	Brinp1	Qk	Elavl2	Arhgap6	Tmem163	Grik4	Mob3b	Klhl1
78	Arhgef26	Fhl2	Dlg2	Khdrbs3	Mb21d2	Efna5	Camta1	Ncam2	Pcdh15	Gm38505	Dlgap1	Mok	Vat1l	Mical2	Galnt17	Dock1	Heg1	Khdrbs3	Prickle2	Nfia	Grin3a	Atp8a1	Cntn6	A330015K06Rik	Fign	Ntrk2	A830018L16Rik	Plch1	Med12l	Cacna1b	Rab3c	Dlg2	Frmpd4	Nxpe4	Nid1	Gm5441	Frmd5	Slc7a2	Edil3
79	Trim9	Cnksr2	Slc24a3	Cadm2	Rhbdl3	Dtnb	Gria4	C79798	Dok6	Rnf144b	Mpped1	Itm2c	Ppp2r2b	Ptk2b	Kcnma1	Grid2	Hsp90ab1	Gm43948	Cd81	Gab2	Gm43376	Kcnj3	Igf1	Msi2	Frmd5	Kcnh7	Tcf4	Sema5a	Col25a1	Galnt18	Mpped2	Mapk10	Atxn1	Hcn1	Mrvi1	Gm45881	Nell1os	Afdn	Rbfox1
80	Gm973	Gm28376	Slc35f4	Rgs7	Strip2	Sgk1	Ctnna3	Gpr158	Gpr158	Gria3	Cep112	Dnmt3a	Robo2	Cpe	Sidt1	Nav2	Rpl35a	4930419G24Rik	Cdc37l1	C1qb	Gm26906	Tmem132d	Pde10a	Ptprg	Fgf13	Dlx1as	Esrrg	Adamts18	Grik2	Adam12	Ptprs	Fam19a5	Rimbp2	Pam	mt-Co3	Kcnip1	Cacna1a	Slc38a2	Brinp3
81	Acss1	Fam189a1	5330434G04Rik	Cttnbp2	Bcl11a	Pvt1	Gm26804	Brinp3	Plxdc2	Gm26905	Gad2	Kcnq5	Kcnd2	Kctd16	Pknox2	Cd81	Cobll1	Nfib	Mast3	Dip2b	Frmd4a	Adcy2	Kcnq5	Dlg2	Gm21798	Bach2	Adgrl2	Khdrbs3	Camta1	Ripor2	Unc5c	Pdzrn4	Nav3	Myo16	Inpp4b	Pvt1	Kcnmb2	Gulp1	Nrg3
82	Ndrg2	Galnt9	Nol4	Gria3	Gad2	Adora2a	Gm26906	Vwc2l	Otof	Gsdme	Calb1	Zdhhc14	Epb41l3	Large1	Sorbs2os	Plpp4	Eng	Cnksr2	Ttll7	Tbxas1	Hs3st5	Rai14	Kcnn2	Efna5	Cntnap5a	Sv2c	A330015K06Rik	Rorb	P2ry14	Nfib	Peg3	Kcnb2	Gria4	Slc6a1	Gucy1a2	Hipk2	Ccser1	Tbx15	Slit3
83	Ptprt	Gabbr2	Gm20642	Slit1	Ephb1	Atp8a2	Nhs	Tnr	Rims2	Enox1	Neto1	Nhs	Kif26b	2010111I01Rik	Hace1	Gpm6b	Atp10a	Zeb2	Bin1	Bmp2k	Dscam	Col23a1	Lingo2	Syn2	Kctd8	Spock3	Zfp804b	Chrm3	Ctnna2	Dscam	Dync1i1	Dscaml1	Egfr	Cemip	Cspg4	Ccdc85a	Syt6	Arhgap31	AC124490.1
84	Arhgap5	Xkr4	Med12l	Gm26565	Fry	Pde1a	Cntn5	Pard3b	C79798	Hcn1	Dlx1as	Maml3	Tmem132d	Pde10a	Celf4	Ppp2r2b	Rpl18a	Lsamp	Opalin	Cdh23	Zfp608	Cnksr2	Nrg3os	Ltbp1	Agbl4	Sgcz	A830082K12Rik	Lsamp	Pam	Garnl3	Kctd8	Gpr158	Grip1os2	Nrxn3	mt-Atp6	Dscaml1	Unc5d	Mill2	Wwc1
85	Phka1	Pou6f2	Ctnna3	Kcnd3	Xpr1	Cntnap5a	Sv2c	Gm20642	Unc13c	C530008M17Rik	Tmem132c	Rhbdl3	Pde1a	Spock1	Cdh7	Enpp2	Pdgfd	4930509J09Rik	Neat1	Rasgrp3	Cpne4	Plcl1	Parm1	Hcn1	Cntn4	Ncald	Tmem108	Nrg3	Macrod2os1	9530059O14Rik	Park2	Pacrg	Rapgef4	Adcy8	Rbms3	Galnt18	Tenm1	Ranbp3l	Fam155a
86	Bcan	Lrp1b	Kcnip4	Rreb1	Bbx	Mei4	Myt1l	Gm28050	4930419G24Rik	Kctd8	Sst	Macrod2	Jakmip1	Pcdh9	Grm1	3632451O06Rik	Rps10	R3hdm1	Fgfr2	Maml2	Gria4	Ralyl	A230057D06Rik	Oxr1	Elavl2	Gm16070	Gm37459	Lrfn5	D030068K23Rik	Sdk2	Gm13629	Cep112	Hcn1	Dip2a	Nfia	Etl4	Cacna1e	Slc24a3	Ncam2
87	Prdx6	Syndig1	A230057D06Rik	Prkag2	Gda	Unc5d	Pard3b	A230006K03Rik	Lrrc7	Tmem132c	Nrcam	Col6a1	Grik4	Cadm1	Magi3	Sema5b	Fli1	Usp46	Plekhg1	Csf3r	Garnl3	Sdk2	Nhs	Lgi1	Bcl11a	Nkain3	Btbd11	Ppp2r2b	Htr2c	Ubash3b	Grm1	Ldlrad4	Nkain3	Sox5os4	Cp	B3gat2	Dlgap2	Adamts12	Brinp2
88	Fry	Me3	Enox1	Rbfox1	Ddc	Rhbdl3	Nkain2	D430041D05Rik	Plcl1	Nrxn3	Negr1	Plcb1	Tenm1	Cdh9	Syt17	Sema5a	Sema3c	Prr16	Syt11	Cyth4	Grm1	Ntng1	Slc35f4	Eml6	Plagl1	Ndnf	Fat3	Lrrc4c	Zbtb7c	Pde4d	Inpp4b	Ube2e2	Lamp5	Dlg2	Map3k20	Epb41l3	Eda	Grk5	5530401A14Rik
89	Nnat	Efr3a	Zfp804a	Ppm1e	Bcl2	Ablim2	Pak3	Nxph1	Neto1	Arnt2	Dpp10	Wipf3	Klhdc10	Slc8a1	Ccdc3	Kcnd2	Fn1	Cdh11	Pak7	Rgs10	Myt1l	Mpped2	Fbln2	C530008M17Rik	Adgrl3	Astn2	Gm2516	Nell2	Kcnb2	Prkd1	Pde3a	Grm7	Rph3a	Slc44a5	Slc16a12	Gm26804	Utrn	Rnf220	Col11a1
90	B3galt1	Kcnn2	Sorcs3	Dpyd	Fstl4	9530059O14Rik	Slc35f4	Klhl1	Kcnip4	Gm17171	Grm7	Nr3c2	Lrfn5	2010300C02Rik	Khdrbs2	Atp1a2	Arhgap31	Epha7	mt-Co1	Dock10	Chrna7	Thsd7b	Nr3c2	Cadps	Fam135b	2900055J20Rik	Rasal2	Fam189a1	Ctnna3	AC154782.1	Zfp385b	Myt1l	Galnt14	Vwc2	Tbc1d1	Pld5	Dach2	Dlc1	Gm2516
91	Cadm2	Nell1	Dync2h1	Prkce	Gm15261	Cntnap2	Plcxd3	Gm16599	Gm16599	Sorbs2os	Ccser1	Wfs1	Cntnap5a	Ano4	Clstn2	Ncald	Ftl1	Gm11639	1700047M11Rik	Abca9	Shisa6	Dpyd	Grip1os2	Fam19a2	Epb41l3	Lamp5	Nhs	Kctd16	AY036118	Slc7a14	Plekha5	Fnbp1l	Gm2516	Cacna1d	Ctdspl	C79798	Oxr1	Rai14	Rasgrp1
92	Sat1	A830018L16Rik	Osbpl6	Atrnl1	Pde8b	Prkcb	Slc8a1	Adgrl3	Tmeff2	Chrm3	L3mbtl4	Bcl11a	Cntnap2	Ppm1e	Prr16	Ankrd11	Slc6a6	Cntn4	App	0610040J01Rik	Vstm2a	Gpr158	Vwc2	Srgap2	Opcml	Pde11a	Sdk2	Cacna2d1	Dcc	Arnt2	Erc2	Gfra1	Mlip	Ahr	Ednra	Cntnap5b	Spock3	Afap1	Gm20642
93	Pbx1	Gria3	P2ry14	Nkain3	Braf	Cacnb4	Pdzrn4	Zfp804b	Zfp804b	Rab27b	Epha5	Ctnna2	Nell1	Rgs6	Phf24	Tmem132d	Itm2b	Msra	Calm1	Lrch1	Lrrc4c	Plppr4	Dlx1as	5330434G04Rik	Mpped2	Lingo2	Fam19a2	Gm42303	Gm42303	Gprin3	Btbd11	Grik1	Frem1	Ccdc136	Diaph2	4930532I03Rik	Sema6d	Itpr1	Nlk
94	Gja1	Dgkz	Csmd2	Msra	Ptprn	Cnksr2	Mgat4c	Prkg1	Sntg2	Gm20754	Spock3	Pard3	Gm45846	Lingo1	Tcf4	Cask	Rps20	4930578G10Rik	Sox10	Ctss	Gm39185	Tmeff2	Mef2c	Csmd1	Rims1	Gm38505	Dner	A830082K12Rik	C530008M17Rik	Sdk1	Ptprd	Park2	Trps1	Cntnap5c	Lims1	Srrm4	Moxd1	Zfhx4	Dab1
95	Dock1	Dcc	Map1b	Gm37459	March1	Jakmip1	Osbpl6	Sorcs1	Cacna1e	Sema3a	Efna5	Abl2	Sh3kbp1	5730522E02Rik	Ntng1	2610035D17Rik	Rpl28	Syt17	Mbnl2	Ptprj	Sel1l3	Celf2	Fstl5	Aff2	Kcnh7	Cadps	Kirrel3	Slc35f4	Grb10	Mmp16	Unc5d	Cacna1c	Zfp608	Scn1a	Ecm2	Klhl29	Lhx6	Plpp3	Dclk1
96	Prdm16	Gm48749	Gm2516	Dock4	Zfp462	Bcl11b	Kcnh7	Nrg1	Cnksr2	A330015K06Rik	Gm17171	Sorbs2	Rgs17	Syt17	Rilpl1	Nav3	Rpl37a	Cnih3	Otud7b	Arhgap5	Ubash3b	Cacnb4	C530008M17Rik	4930517O19Rik	AY036118	Mpped1	Slc8a3	Grm1	Cntnap3	Kcnd3	Parp8	Kcnq3	Cdh12	Htr1f	mt-Co2	Tshz1	Rab3b	Sulf1	Plch1
97	Clu	Osbp2	Cntnap5b	Col23a1	Sik3	Robo2	Dock2	Pam	Gprin3	Gpr176	AC154782.1	Rbm24	Dpyd	Ablim2	Lmo3	Nrxn1	Rps15	Rasgef1b	Kif1b	Tgfbr2	Npas1	Olfm3	Ppm1l	Rbfox1	Car10	Adra1a	Slc35f4	E130114P18Rik	Rgs7	Chrna7	Camk2d	Dync1i1	Frmd5	Chrm3	Rgs6	Gm48742	Mkx	Pard3	Kcnip4
98	Tnik	Ak5	Nwd2	Slco3a1	Slc35f3	mt-Co1	Dmd	Gramd1b	Spock3	Ctnnd2	Grm1	Atp2b2	Gphn	Arhgap10	Map3k5	Csmd2	Itih5	6530403H02Rik	Ninj2	Vsir	Zbtb16	Csgalnact1	Dcc	Kcnc2	Xkr4	Zeb2	Slc35f1	Apba2	Ntng1	Dab1	Elavl4	Lrrtm3	Igsf11	Nfib	Arhgap10	Gm44593	Xkr4	Lpar1	Gm32036
99	Ntsr2	Cnih3	Lcorl	Dscaml1	Gabra2	Gabrb3	Rerg	Sgcz	Sorcs3	Limch1	Pex5l	Sec14l1	Lrrtm4	Zeb2	Smad3	Sgcd	Rps5	Lingo1	Ncam1	Gpr34	Kcnd3	Adamts3	Rab3c	Sh3rf3	Gria2	Cdh20	Phactr2	Slc24a3	Tmem178b	Rims2	Cacna1a	Prkce	Prkca	Ppfia2	Myh9	Chst8	Cntnap3	Tbx18	Ppfia2
100	Tprkb	Usp46	Ttc3	Slc16a2	Hs3st5	Trank1	Zfhx3	Nhs	Atp2b4	Cdh12	Gm45904	Plcxd3	Gap43	Acvr1c	Rap1gap2	Srgap1	Rpl8	Lmo3	Daam2	Picalm	Tenm2	Gria2	Gm20642	Zfp608	Gm26804	Prkca	Utrn	Enox1	Grm7	Nrxn1	Robo1	Ssbp2	Tmem132b	Gm21798	Gucy1b1	Fgf1	Gm15398	Malat1	Tmem108

## Sheet: Chicken signature genes
Signature genes of each cluster in chicken datasets, related to Fig. 5
	C0	C1	C2	C3	C4	C5	C6	C7	C8	C9	C10	C11	C12	C13	C14	C15	C16	C17	C18	C19	C20	C21	C22	C23	C24	C25	C26	C27	C28	C29	C30	C31	C32	C33	C34	C35	C36	C37	C38	C39	C40	C41	C42	C43	C44	C45
1	GPC5	DSCAM	MAGI2	GRIA4	PDE10A	ADCY8	ENSGALG00000053114	ENSGALG00000050132	PHACTR1	ENSGALG00000012941	SALL1	NECTIN3	ENSGALG00000053198	CNTN4	SLC1A2	FOXP1	SLC17A6	AUTS2	DAAM2	ENSGALG00000043584	MAF	CADPS2	ENSGALG00000050132	KIAA1217	TUB	KCNH7	FGFRL1	ENSGALG00000050132	ADARB2	VWF	BCAS1	DAAM2	ANO1	SALL1	ROBO1	ENSGALG00000010901	NPAS3	ENSGALG00000053114	PTPRZ1	MBP	ADCY8	SLC13A3	TUB	ENSGALG00000012941	TUB	ENSGALG00000025996
2	SLC1A2	PTPRZ1	DAAM2	DGKI	ADCY6	GRM1	MEIS2	COX3	FOXP1	RIMS2	SH3KBP1	NEGR1	CNTN4	ENSGALG00000010854	FGFRL1	GRIA1	ENSGALG00000053198	EPHA3	SLC1A2	LUZP2	GRIA1	SATB2	PTGDS	NHS	NOVA1	PTPRD	LRIG1	SLC1A2	CNR1	ATP10A	MTSS1	MBP	FGF13	SLC1A2	CACNA2D3	VWF	GPC5	GRIP1	ZCCHC24	NKAIN2	GRIA4	SLC6A1	PTPRZ1	GRIK3	EPHA3	CENPP
3	NHSL1	NOVA1	MBP	GABBR2	EBF1	TAFA1	PBX3	RGS5	PDE10A	MEIS2	ZEB2	TAFA1	PRICKLE2	GDPD5	RORA	RELN	LINGO1	EPHA5	PLP1	MAF	VSTM2A	RYR3	COX3	PDE3A	COLEC12	RORB	SLC1A2	COII	NRXN3	ENSGALG00000010901	ZNF488	PLP1	RPRM	GPC5	ENSGALG00000053114	IL1RAPL2	FGFRL1	ENSGALG00000012941	ITPR2	ANK3	CNTN3	ZIC2	REPS2	GRIP1	ENSGALG00000047741	NXPH1
4	GRM3	REPS2	CDH19	CPNE4	PHACTR1	EPHA5	GRIP1	COII	KCNIP4	ENSGALG00000006851	ELMO1	EPHA5	TAFA1	ENSGALG00000053198	NHSL1	PHACTR1	RYR3	TAFA1	MAGI2	ERBB4	KIAA1217	SLC17A6	COII	LUZP2	PTPRZ1	GRM8	NHSL1	FGFRL1	KIAA1217	NKD1	FYN	CDH19	ENSGALG00000013155	PREX1	PDE10A	DAAM2	EGF	MEIS2	SLC1A3	NFASC	TAFA1	CPED1	NOVA1	TSHZ1	VCAN	KCND2
5	LRIG1	COLEC12	NKAIN2	PLCB1	PDE1A	RAPGEF5	NRXN3	SPARC	RBFOX1	GRIP1	SIPA1L2	TANC2	PEX5L	ENSGALG00000054680	GPC5	SYT10	OPCML	TENM3	NHSL1	KIAA1217	NRXN3	MARCH1	TAGLN	MEGF11	OLIG2	GRIK1	GPC5	GPC5	METAP1D	PTPRG	TRIO	MAGI2	CDH7	LRIG1	PHACTR1	TSPAN4	GLI3	ENSGALG00000006851	NXPH1	GRIK2	LMO7	ENSGALG00000050132	DSCAM	PBX3	ENSGALG00000031069	DSCAM
6	FGFRL1	TUB	PLP1	EPHA7	ITPR1	CNTN3	ENSGALG00000012941	BSG	PDE7B	ENSGALG00000053114	SAT1	ARPP21	CHRM3	NRN1	LRIG1	HTR4	NRN1	ANKRD10	GPC5	BTBD11	KCNIP1	KCNT2	MT-CO1	GRIP1	REPS2	SLC35F4	SALL1	RGS5	LUZP2	SLC38A2	ENSGALG00000035769	ANK3	GALNTL6	FGFRL1	CHRM3	MAGI2	KCNQ5	GRIK3	COLEC12	PPP2R2B	CPNE4	ENSGALG00000006724	SAT1	NRXN3	NOVA1	NOVA1
7	SLC1A3	KCND2	GRIK2	TSHZ2	FOXP1	GRIA4	ADARB2	MT-CO1	HTR4	LRP1B	MBP	LMO1	CALCR	KHDRBS2	SLC6A11	TAFA5	RARB	ENSGALG00000031069	MBP	NXPH1	ENSGALG00000033770	PDE1A	C5H11ORF96	ELAVL2	KCND2	TMEM196	QKI	SLC1A3	GAS7	FLT1	DOCK4	ZEB2	SLC6A1	NHSL1	FOXP2	MBP	SLC1A2	PLP1	KCND2	SEPT5	CAMKK1	ESRRG	COLEC12	ENSGALG00000002671	HMCN1	NRXN1
8	GPM6B	NXPH1	ANK3	EPHA3	KCNIP4	PPFIA2	TSHZ1	B2M	FAM135B	PRKCE	CMIP	GRIN2B	KHDRBS2	CDH18	NFIA	CACNA1C	OLFM1	PBX3	SLC1A3	XKR4	MPPED1	KHDRBS2	ATP6	NRXN3	DSCAM	UTRN	SLC1A3	NHSL1	GRIA1	COBLL1	SLC44A5	ST18	ENSGALG00000013207	SAT1	BCL11B	PLP1	ANGPT1	FOXP2	MYT1	PLP1	CHRM3	SLC6A13	BRINP3	SALL1	COLEC12	CENPF
9	RORA	LRRC4C	ST18	CHST8	PDE7B	ERC2	GRIK3	RPS19	AFF3	SNTG1	DAAM2	DACH2	CPNE4	SH3PXD2A	LHFPL6	BCL11B	MARCH1	SEMA5A	FGFRL1	PTPRM	MPP7	LDB2	GAPDH	CACNG2	NXPH1	SATB1	GRM3	COX3	WNT7B	RASSF3	PTPRJ	DLC1	RGS7	SIPA1L2	ARHGAP6	DLC1	MSI2	TSHZ1	NPAS3	ERBB4	GABBR2	EYA4	KCND2	ENSGALG00000053114	NXPH1	KIF14
10	NPAS3	BRINP3	DLC1	LMO1	HTR4	ATP2B1	FOXP2	HBBA	KCND3	NRXN3	PLP1	ATP2B1	ENSGALG00000047491	UNC5C	NPAS3	PDE7B	ARPP21	JAG2	QKI	PTCHD4	NKAIN3	SNAP25	CSRP1	METAP1D	SLC35F1	ZNF385B	FGFR3	PRDM16	ZNF804B	LEF1	MAML2	NINJ2	GRIA4	MSI2	RASGRP1	ANK3	SLC1A3	NRXN3	VCAN	DAAM2	ENSGALG00000053198	ADCY6	AGAP1	KIRREL3	PTPRZ1	TUB
11	NRCAM	SLC35F1	CTNNA3	CACNA2D1	GABRG3	ASXL3	ENSGALG00000006851	HBA1	CACNA1C	KCNB2	CDH19	ENSGALG00000009458	LINGO1	CNKSR2	QKI	GRIK3	CDK6	DACH2	GRM3	TMEM132C	SOX6	ARPP21	CALD1	PTPRM	ZCCHC24	BTBD11	NCKAP5	LRIG1	NFIA	PODXL	ZEB2	NKAIN2	CRTAC1	SNTB1	PCP4	CTNNA3	PTPRK	ADARB2	GPC5	RRBP1	DGKI	DSP	PID1	DIP2C	SPNS2	PCDH15
12	PREX2	NAV3	TSPAN4	ADCY8	CACNA2D3	PRICKLE1	ENSGALG00000002671	CALD1	TAFA5	ADARB2	ENSGALG00000002431	GRM1	NRN1	RTN4R	MSI2	SYNDIG1	SNAP25	TLL1	ST18	GALNTL6	CCSER1	ATP2B1	ACTB	UNC5C	PCDH9	KCNH5	PRDM16	PTGDS	KCNC2	LDB2	ANTXRL	IL1RAPL2	TRPS1	VAV3	FOXP1	NINJ2	TNC	MBP	EGF	NINJ2	GLIS1	RASSF8	VCAN	GAD1	SEMA5A	ENSGALG00000047741
13	QKI	OLIG2	IL1RAPL2	RTN4R	ANO3	DGKI	CNTN5	PLTP	ADCY6	SNTG2	WNK1	MARCH1	UNC5C	DCBLD1	PRKN	TENM4	EPHA5	PTPRN2	SORCS2	NRXN3	MAGI1	PCDH15	MYH11	PDE4D	PLP1	KCNT2	PREX1	MT4	ERBB4	HINTW	LRRC7	SEPT5	APP	SLC1A3	ESRRG	NKAIN2	TENM3	MAGI2	LRIG1	TSPAN4	RAPGEF5	SLC26A1	NXPH1	MEIS2	ANKRD10	NCAPD2
14	MSI2	PCDH15	NINJ2	ENSGALG00000053198	NLGN1	SLIT3	KIRREL3	C5H11ORF96	ENSGALG00000015626	TSHZ1	TSPAN4	GFRA2	RYR3	LINGO1	NRCAM	PDE10A	ATP2B1	HMCN1	NCKAP5	SLC2A13	XKR4	KCNJ6	CYTB	VSTM2A	DST	CNTN4	MSI2	SLC6A11	ZBTB32	ENSGALG00000021092	TENM1	GRIK2	PTPRT	FGFR3	ENOX1	DOCK1	DPF3	PDE1C	SLC1A2	ENSGALG00000010718	SPNS2	SLC38A2	ITPR2	ENSGALG00000049165	DSCAM	PTPRZ1
15	LHFPL6	ZCCHC24	ENSGALG00000010718	TAFA1	RBFOX1	LMO7	PDE1C	VWF	MCTP1	DGKB	DOCK10	CACNG3	ZFPM2	EXT1	FGFR3	KCND3	CACNA1B	NBEA	LRIG1	GRIP1	GRIP1	VSNL1	SPARC	RAB3C	DAAM2	RORA	CTBP1	LHFPL6	KCNIP1	PTPRB	PLP1	ACSS3	ENSGALG00000007268	DOCK4	AUTS2	ST18	SHISA9	DAAM2	SOX6	TPPP	EPHA5	EBF3	TRIO	SPHKAP	ENSGALG00000041014	LRRC4C
16	SLC6A11	CNTFR	ACSS3	NCALD	DACH1	DPYD	CACNB2	FTH1	CNTNAP5	ENSGALG00000049165	ST18	OLFM1	CACNA1H	DACH1	SNTB1	CNTNAP5	GDPD5	SORCS3	CDH19	PHF14	SHANK2	GDPD5	DES	CNTNAP2	BRINP3	STRBP	BMPR1B	MSI2	CSMD3	SDK1	ENSGALG00000031604	CTNNA3	DPP10	RBPJ	CNTN5	PARD3B	PRKN	ENSGALG00000002671	NOVA1	FNBP1	OLFM1	PTGDS	SALL1	RIMS2	PCDH15	CNTLN
17	EGF	NRXN1	SEPT5	SLIT3	RASGRP1	SLC17A6	TENM4	TNS1	KCNK2	KCNIP1	MARCH8	PRICKLE1	NELL2	PRICKLE2	SLC1A3	ARHGAP6	CNKSR2	NRXN1	DLC1	CHL1	ENSGALG00000036916	RGS7	FTH1	SETBP1	LRRC4C	SH3PXD2A	DAAM2	MT-CO1	NELL1	EPAS1	TCF7L2	CREB5	ERC2	QKI	TSHZ1	PDZD2	TNFRSF19	CDH19	DSCAM	CREB5	LRRTM4	ZNF521	LRRC4C	PDE1C	TNR	SLC35F1
18	FGFR3	PDGFRA	ELMO1	RGS7	KCND3	NECTIN3	KCNIP1	IGFBP7	GUCY1A2	KALRN	RBPJ	CACNA1G	CLSTN2	OXR1	PRDM16	CACNA2D2	ENSGALG00000036916	LMO3	NKAIN2	GRIA4	PTPRT	LINGO1	ENSGALG00000004509	CDH4	CTNNA3	FGF14	DOCK1	SLC13A3	TCF12	ST6GAL1	ENSGALG00000047664	TSPAN4	WWOX	RORA	LDB2	ENSGALG00000045795	PLPP3	ANK3	FGFRL1	UGT8	ATP2B4	NKD1	OLIG2	ADARB2	NRXN1	RAD51B
19	RGS6	MYT1	CREB5	CHRM3	ENSGALG00000009877	ARHGAP26	CACNA2D3	ATP6	SV2C	DIP2C	DISC1	ALDH3A2	CDH4	SORBS2	CTBP1	ZFHX3	ACVR2B	PTPRK	FNBP1	NHS	METAP1D	KCNT1	MYL9	GALNTL6	COBL	SLCO3A1	NKD1	C5H11ORF96	PROX1	ABCC4	SOX6	WNK1	LAMP5	PREX2	PLXNA4	GRIK2	C20orf194	RIMS2	SLC35F1	GAB1	RTN4R	COLEC12	ENSGALG00000041014	SNTG2	REPS2	GPSM2
20	PRKN	TRIO	PCDH9	IGSF21	MCTP1	ENSGALG00000053198	FRMPD4	PODXL	DOK6	PBX3	NINJ2	KCNJ6	SLC17A6	NEUROD6	SORCS2	RUNX1T1	CHST8	CDH13	SASH1	KCNC1	REPS2	ENSGALG00000036916	RPS19	PPARGC1A	CNTFR	UNC5C	EGF	SPARC	NHS	FLI1	GAB1	ENSGALG00000010718	PDZRN4	SLC6A11	CDH4	CDH19	BMPR1B	PBX3	OLIG2	KIF21A	DACH2	BNC2	EPN2	FAT3	ITGA9	PDGFRA
21	ADGRB3	LRP1B	PKP4	CNKSR2	PPP3CA	DMD	RUNX1T1	UBB	ITPR1	DOK6	CREB5	LMO7	GRIA3	KCNT2	TRPS1	GABRB3	ENSGALG00000014793	PLEKHA5	ACSS3	VWC2	NELL1	FBXL2	TPM2	KCNC1	DOCK1	ENSGALG00000010854	ZMIZ1	SLC4A4	ENSGALG00000042339	IL1RAPL2	FRMD4A	TPPP	PTCHD4	SPRED1	BCL11A	SEPT5	LRIG1	TSPAN4	NHSL1	DLG5	ARHGAP26	TBX15	SLC35F1	DGKB	ENSGALG00000010722	EZH2
22	CTBP1	SOX6	ENSGALG00000011283	ENSGALG00000030908	ENOX1	ENSGALG00000014793	CCSER1	GAPDH	GRAMD1B	SORCS3	DLC1	ATP8A2	PLXNA4	ARPP21	SLC4A4	CELF2	RGS7	AFF2	NINJ2	PPARGC1A	HMCN1	ENSGALG00000039659	RGS5	KCNIP1	CDH19	PRICKLE2	NFIA	GAPDH	KCNN2	EBF1	NRCAM	ELMO1	TSHZ2	PRDM16	VSTM2A	CREB5	ZMIZ1	CREB5	TUB	ENSGALG00000045350	NCALD	TCF7L2	SOX6	ENOX1	KHDRBS3	USP24
23	BMPR1B	KHDRBS3	TPPP	OLFM1	RASGRF2	GLIS1	ENSGALG00000039659	PTGDS	RYR2	CACNA2D3	MAGI2	SFMBT2	CHST8	ENSGALG00000047491	ELOVL2	SV2C	GLIS1	GRIA1	GULP1	GAD1	GAD1	PRR5	IGFBP7	SOX6	MYT1	TMEM233	PREX2	COBLL1	ENSGALG00000033770	COBL	TSPOAP1	DLG5	PDZRN3	GRM3	ADARB2	PALM2AKAP2	GLI2	KIRREL3	EPS8	DLG1	CMSS1	ZNF423	PCDH15	ENSGALG00000006851	PTPRK	BRINP3
24	SLC15A2	ADCY2	WNK1	RYR3	DGKZ	GABBR2	DSCAM	ENSGALG00000004509	NETO1	PDE1C	SEPT5	TNR	GDPD5	KHDRBS3	MAML2	CRHR2	PTPRS	NKAIN3	CTNNA3	FGF13	MAN1A1	FGF12	UBB	HCN1	SOX6	SPTAN1	LHFPL6	HBA1	DSCAM	SLC16A7	EPS8	BCL2	GRIA3	ITPR2	GRIA1	KIF13B	SOX5	CACNA2D3	REPS2	WNK1	SLIT3	GLI2	CNTFR	SORCS3	CDH8	COBL
25	PRDM16	ITPR2	PARD3B	EPHA5	SNTG2	ATP8A2	MGAT4C	ENSGALG00000026970	ANO3	GRIK3	DOCK2	LINGO1	NTRK3	SLC17A6	PREX2	FAM135B	GALNT17	DAB1	NPAS3	SLC35F4	ZNF536	C8orf34	ND1	GDPD5	GRIK2	ENSGALG00000054680	TCF7L2	CYTB	PTPRD	EFEMP1	STRN	ENSGALG00000045795	METAP1D	FGD4	NTRK3	SLC38A2	PLEKHG1	ST18	PREX2	QKI	RYR3	ENSGALG00000004394	ITGA9	MTSS1	BRINP3	SGCD
26	NFIA	ADARB2	FNBP1	MARCH1	CNTNAP5	KCNJ6	LINGO2	SPTBN1	GABRB3	SPHKAP	CTNNA3	KIRREL3	CDH18	TAFA1	BICD1	GAD2	PCSK2	TNC	ENSGALG00000011283	PDE3A	VWC2	PRICKLE2	APOA1	NXPH1	ITGA9	NTNG1	MAGI2	GRK5	GRIK2	LRP8	CLASP1	DAB1	RIMS2	SLC15A2	ANO3	WNK1	SLC15A2	CTNNA3	TCF7L2	BICD2	CACNG3	ANTXR1	KHDRBS3	UTRN	SLC35F1	DOCK1
27	SLC4A4	NPAS3	ERBB4	CRHR2	GRIN2A	OLFM1	CACNA1C	CYTB	BCL11B	TENM2	ADCY7	GRIN1	SEMA3A	CDH9	AGMO	MID1	ASAP1	GRIK1	DOCK1	METAP1D	RALYL	OPCML	CLEC3B	GAD1	ENSGALG00000047717	R3HDM1	SASH1	TFPI	DLX1	KARS	CHD7	FNBP1	PDE4D	ADCY7	SV2C	ENSGALG00000010718	PACRG	DLC1	PRKN	ACSS3	MEF2C	PDZRN4	PDGFRA	KALRN	PDGFRA	SYNE2
28	TFPI	ITGA9	GRM7	NRN1	ENSGALG00000009298	LRMP	ENSGALG00000049165	COL4A1	PLCB1	KIRREL3	IL1RAPL2	DLGAP4	PRICKLE1	CLSTN2	CTNNA2	CALN1	ZFPM2	CCSER1	NFIA	CACNG2	TMEM132C	TENM1	ACTA2	ZNF804A	MBP	PAK1	GPM6B	ATP6	SYP	ENSGALG00000046550	CCNY	PTPRF	FRMD4B	RFX4	MEIS2	UGT8	COBL	KCNIP1	MAML2	TMEM132B	CHST8	KCNK2	NAV3	PRKCE	LAMA4	KIF18A
29	CTNNA2	IL1RAPL1	GAB1	GLIS1	PRKCB	LRRTM4	GALNTL6	RPS15	TENM3	ENSGALG00000002671	QKI	RAPGEF2	DSCAM	NTNG1	GLI3	LRP8	ANKRD44	RET	PREX2	RYR2	GALNT9	UCHL1	RPS15	TMEM108	MAGI2	SATB2	PLP1	FTH1	NKAIN2	ENSGALG00000007646	VCAN	VMP1	ADCYAP1R1	NPAS3	SPOCK3	ATP10A	PRDM16	ACSS3	TRIO	MAGI2	GUCY1A2	PCCA	ZCCHC24	KCNB2	ENSGALG00000006864	NUSAP1
30	SORCS2	PCDH9	NCKAP5	CAMKK1	GABRA5	TIAM1	NEBL	RPLP1	GNAL	GRIA3	PIK3CB	CNTN3	CDK6	CACNA1B	GRM3	DLK1	TRHDE	ENSGALG00000047741	FGFR2	ENSGALG00000007028	UNC5C	EML6	TMSB4X	ZNF536	ITPR2	FBXO34	NINJ2	BMPR1B	OSBPL3	RBMS3	ENSGALG00000050460	UGT8	TMEM132C	BMPR1B	MAST4	LEF1	LHFPL6	NINJ2	RORA	ENSGALG00000039468	CRHR2	ATP1B3	MYT1	FOXP2	MYT1	KLF12
31	RGS17	CTTNBP2	SH3KBP1	TMEFF2	ENSGALG00000030908	RYR3	UTRN	ENSGALG00000037441	LRRTM4	FGF14	ACSS3	GRIA4	TMEFF2	EPHA3	BEND4	GALNT14	PDE1A	ADGRL2	MSI2	KCTD8	IQSEC1	PCSK2	RPL19	KCTD8	ERBB4	SULF1	IL1RAPL2	PREX2	NRXN1	MECOM	ITGA9	PARD3B	GABBR2	MTSS1	PRKAR2B	ACSS3	QKI	LINGO2	NRCAM	MARCH8	GRM1	EPHA3	CTTNBP2	ITGA8	TOX3	TOP2A
32	SOX5	AGAP1	FMN1	CACNA1B	ARHGEF9	CMSS1	ENSGALG00000047741	ENSGALG00000010901	ARHGEF9	KCNIP4	TCF12	NTRK3	BEGAIN	OPCML	RGS6	KCNK2	GABBR2	TMTC2	CTBP1	ENSGALG00000039659	TRHDE	RSPO3	ND5	C8orf34	ST18	PTPRG	MBP	PLTP	KIRREL3	ABCB1-1	SEPT5	ENSGALG00000041423	GRIP2	SLC4A4	MGAT4C	FNBP1	SPAG16	RUNX1T1	ITGA9	ENSGALG00000045795	PLXNA4	KCNQ5	ADARB2	JAK1	CDH2	DIAPH3
33	RFX4	DST	ENSGALG00000045795	GUCY1A2	PCP4	DACH2	ENOX1	HSP90AA1	NECAB1	FAT3	DOCK4	CACNA2D1	MARCH1	ENSGALG00000007268	EGF	TNIK	SOX5	PLXNA1	PHYHIPL	ZNF536	ZNF804B	RARB	PPIA	TENM2	DLC1	KLHL4	DISC1	RORA	CHL1	APCDD1	LUZP2	GULP1	PCDH15	FGD3	CNTFR	ELMO1	CADM1	ENSGALG00000049165	NTRK2	GAS7	ERC2	RARB	ATRNL1	CAMK1D	SRGAP1	KIF4B
34	GRK5	VCAN	DOCK1	LMO7	SV2C	ADK	SV2C	RPL19	SHC3	DCLK1	SH2D6	DAAM1	DGKI	DPP4	GPM6B	KCNIP4	ERC2	ZEB2	PHLPP1	ENSGALG00000011283	LUZP2	SLC8A1	ENSGALG00000035086	GALNT9	DOCK10	RIMS2	RREB1	FGFR3	ADCY2	ADGRL4	HIPK2	PTPN3	TMEM178B	NFIA	PDE7B	FMN1	PREX1	GRIK2	KCNQ5	ANK2	MARCH1	LY75	MTSS1	VAV3	DOCK10	SPIDR
35	ADCYAP1R1	KIF26B	UGT8	TANC2	GABRB3	SORBS2	FAT3	GSN	CHSY3	PTPRT	ALCAM	CAMK2A	ENSGALG00000052061	SPHKAP	ADGRB3	CNTFR	KHDRBS2	MAP1B	SLC4A4	ENSGALG00000013207	BCL11A	ENSGALG00000053198	ENSGALG00000037441	ENSGALG00000007268	TSPAN4	SVEP1	ENSGALG00000045795	ENSGALG00000004509	ZNF536	SORBS1	C20orf194	ZDHHC14	ENSGALG00000043584	LHFPL6	NRXN3	FLT1	MLC1	DGKB	GRK5	ABCA2	KCNJ6	AKAP12	DOCK4	SAT1	NPAS3	SPC25
36	CDK14	ZFPM2	TSPAN9	RYR2	SYT14	CACNG3	SPOCK3	H3F3C	TNIK	ENOX1	ENSGALG00000045795	NWD2	KHDRBS3	SATB1	SLC15A2	SYN3	CDH9	ARPP21	GRIK2	CALN1	TMTC4	SOX5	CALM1	GABBR2	NAV3	ZFPM2	NPAS3	APOA1	ENSGALG00000049178	SVIL	TPPP	PPP2R2B	GALNT17	ZEB1	ADCY6	SVIL	PLXNB2	ENSGALG00000011283	COBL	SORCS2	PRICKLE1	EPS8	ENSGALG00000047717	SNTG1	TRIO	BRCA1
37	ENTPD2	ENSGALG00000047717	PDZD2	RGS6	ANO4	CACNA2D1	PPFIA2	MYH9	SYT14	FSTL5	AGAP1	DYNC1I1	RTN4R	TRHDE	BMPR1B	MEIS2	LRRK1	NAV2	GAB1	SLC28A3	RGS7	NEO1	CALM2	LHFPL3	SYNE2	NAV3	CDH19	ENSGALG00000037441	SOX1	PTPRM	QKI	MARCH8	DOC2B	NRCAM	ERBB4	DISC1	LDB2	UTRN	BICD1	PDZD2	CNKSR2	TRPM3	ENSGALG00000002431	RBPJ	FCHSD2	ENSGALG00000009205
38	FGD4	ENSGALG00000041014	ENSGALG00000041423	STXBP5L	TNIK	LMO1	LHFPL3	ACTB	ENOX1	ITGA8	ANK3	KCNT1	GALNTL6	TMEM163	GRK5	TMEM272	RTN4R	MEX3A	SEPT5	GRIA1	PTCHD4	HDAC4	RPS8	PXDN	KANK1	FIGN	COBLL1	GRM3	PLCB4	DOCK9	PTPRD	NCKAP5	PHACTR2	MAML2	DPP6	ARHGEF28	ENSGALG00000020884	PRKCE	ZNF521	ST18	TIAM1	NHS	LRP1B	KCNIP1	EZH2	ASPM
39	CARMIL1	SAT1	PTPN3	RARB	CELF2	TLL1	PTPRO	DIO2	TENM4	SYT1	PTPRC	DSCAML1	SLIT3	CPNE8	IGSF11	ENSGALG00000009298	KCNT2	ENSGALG00000031355	ZCCHC24	ENSGALG00000047605	ENSGALG00000039659	WNK2	RPLP1	PROX1	ADARB2	STOX2	SNTB1	SLC15A2	TCF3	ADAT1	AGAP1	PKP4	RIMBP2	CTBP1	PCDH10	PPP1R16B	DNAH5	ENSGALG00000045795	LRRC4C	JMJD1C	SLC17A6	COL1A2	ZFPM2	SLC4A7	AUTS2	SMC4
40	SNTB1	ACAP3	GULP1	ANKRD44	ENSGALG00000049165	ATP2B4	PPM1H	ND6	MID1	RUNX1T1	FMNL2	UNC5C	SH3PXD2A	CHST8	CADM1	AK5	IGSF9B	ADNP	CREB5	PDE4D	SESN3	MDGA2	CST3	PTCHD4	TRIO	LRRC1	CHD7	NPAS3	ZEB2	EGFL7	DOCK10	RRBP1	FGF9	ELOVL2	KCND3	COBLL1	SLC6A11	LHFPL3	BCAN	CERCAM	GALNT17	EFNB1	SLC9A9	ENSGALG00000002431	CCSER1	IL1RAPL1
41	PLEKHG1	COBL	PPP2R2B	DACH2	CALN1	CHST8	SHISA9	RPS28	DRD2	SPOCK3	ANKRD10	PDGFA	CMSS1	TMEFF2	RFX4	GUCY1A2	LMO7	NEO1	RORA	KCNQ3	RPS6KA2	CNKSR2	TNS1	ABCC5	VCAN	MAP2	PLEKHG1	VWF	ENSGALG00000007028	TSPAN5	TSPAN2	DISC1	NFIA	AGAP1	PDE1A	ERBB4	FARP1	SV2C	RFX4	SEMA6D	NRN1	PRDM6	NPAS3	KCNMA1	SMURF2	RBM3
42	SPIRE1	EPN2	ZEB2	SLC17A6	DGKB	TANC2	PRKCE	ID1	CRACD	CACNA1C	ARHGAP15	NEO1	ENSGALG00000007268	ENSGALG00000036916	GLI2	DRD2	NELL2	EDIL3	SNTB1	PLCD4	SLC2A13	DISP1	NRGN	ENSGALG00000030855	PDGFRA	SPHKAP	SLC6A11	SNTB1	LARGE1	SLC2A1	UGT8	GRM7	KCNG2	TFPI	KCNIP1	GRM7	CARMIL1	ELMO1	KCNG2	PRIMA1	TANC2	GMDS	ETV1	ENSGALG00000009877	PTN	POLQ
43	AGMO	DMD	PPP1R16B	CSMD1	BCL11B	ENSGALG00000004955	DGKB	CALM1	SPOCK1	PPM1H	VAV3	SYP	DACH2	SORCS1	CDK14	EPHA4	GRIA3	NLGN4Y	IL1RAPL2	GALNT7	GABBR2	EPHA5	MYLK	GAD2	PKP4	PEX5L	TSPAN4	ENSGALG00000034735	BTBD11	PRRG1	AKAP9	PDZD2	CALB1	USP6NL	ST6GALNAC5	ST6GAL1	NFIA	MAP7	NFIA	IL1RAPL2	ANKRD44	COL1A1	KIF26B	BCL11A	SORCS3	OLIG2
44	GPM6A	SGCZ	SORCS2	CNTN3	LRRTM4	PLXNA4	RBMS3	ENSGALG00000043329	GRIN2A	GRM8	PREX1	DPYD	GALNT17	CALCR	PLEKHG1	GALNTL6	CRHR2	NPAS3	ERBB4	ZNF385B	FAM107B	PTPRS	RPS14	LSAMP	ENSGALG00000011283	ENSGALG00000009859	ITPK1	MAML2	OXR1	DIO2	ADCY2	FMN1	PPM1H	EGF	OPCML	ENSGALG00000011283	COL22A1	PDZD2	MSI2	TCF7L2	PRKAG2	HMCN1	ACAP3	ENSGALG00000009809	RASA3	GARNL3
45	BICD1	ENSGALG00000047741	VMP1	GRM5	ARHGAP6	CELF2	RIMS2	SLC2A1	RELN	FOXP2	MTSS1	ADCY8	ARPP21	FIGN	KCNQ5	ITPR1	GRM8	ANK3	LHFPL6	PAM	CACNA1B	MYCBP2	RPS17	DPP6	CREB5	AFAP1	SH3KBP1	GLI3	NDST3	CCDC85A	MAP4K4	HMCN1	PPARG	SH2D6	UNC13B	PPP2R2B	SLC44A3	SPOCK3	SAT1	ZNF536	ENSGALG00000004955	ALX4	LAMA4	GRM4	PHLDB2	COLEC12
46	CADM1	LHFPL3	QKI	CACNG3	GRAMD1B	RASAL1	FOXP4	TMSB4X	PDE7A	TRPM3	GRIK2	CRHR2	SHISAL1	KLHL4	CARMIL1	GABRG3	AXL	BRSK1	PLEKHG1	PTPRT	FRMPD4	KALRN	HSP90AA1	CCSER1	PCDH15	KHDRBS2	SIPA1L2	CALD1	CACNG2	SLC7A1	MAP1A	FRY	SLC2A13	CYRIB	RUNX1T1	FOXN3	CTNNA2	LRRTM3	SLC4A4	ZEB2	KCTD16	FREM1	ADCY2	ARHGAP6	ZCCHC24	CACNA1D
47	MAML2	BCAN	DISC1	LINGO1	PLCB1	CAMKK1	FGF13	ND1	CPLX1	DPP10	ITPR2	ASXL3	TTC7A	NELL2	SOX5	ARHGEF9	ARHGAP26	CACNA1H	ANK3	PPP4R4	GRIA3	SSBP3	ND6	RBMS3	ENSGALG00000041423	ZMAT4	PRKN	EGF	GAD1	COL5A2	SPOCK3	BRSK1	ENSGALG00000039659	TRPS1	TNIK	TPPP	PARD3	TPPP	NAV3	GRM7	SDK1	ENSGALG00000048258	NRXN1	CACNA2D3	OLIG2	CNTRL
48	FARP1	SYNE2	SASH1	DLGAP2	FSTL5	SNAP25	SYT1	RPS17	CALN1	ENSGALG00000009809	MYO9B	KCTD16	ENSGALG00000010854	ACVR2B	ZNF521	SEMA3A	GAS2	PTPRO	SLC6A11	VSTM2A	KAZN	GABBR2	BSG	TENM4	NINJ2	SLC24A2	AMOT	RPS19	SLC6A11	ADAM10	KANK1	MARK1	PKIB	RGS6	GABRG3	MTUS1	ODAD2	BRSK1	FRMD3	LRCH3	EPHA3	PDZRN3	CAMK1D	ITGB2	EPHA5	KIF26B
49	PREX1	LUZP2	ENPP2	KALRN	AFF3	ENSGALG00000052061	DPP6	ENSGALG00000029381	GRM5	LHFPL3	GAB1	TLL1	SPHKAP	PEX5L	PSD2	LSAMP	TENM1	MYT1L	SLC15A2	OXR1	SST	CACNA1B	RPS28	DLX1	GAB1	CA2	GULP1	RFX4	RBMS3	FGD5	PHYHIPL	SASH1	FGF14	CCDC88C	GABRA5	CYTH3	AGMO	NKAIN2	SLC13A3	ENSGALG00000031604	PPFIA2	TRPC3	DOCK10	LINGO2	TAFA1	ANKRD10
50	GLI3	CDH20	PHLPP1	PCSK2	KCNK2	WDR17	LRRTM3	ST6GAL1	ENSGALG00000009298	PTPRN2	PKP4	DGKI	NPAS2	AFF3	ENSGALG00000034735	GNAL	KALRN	MEIS2	TSPAN4	KCNC2	KCNC2	CDK6	MT4	LAPTM4B	NPAS3	PAPPA	NKAIN2	TNS1	GALNT14	STOX2	TNR	KANK1	NFIB	PLEKHG1	MMEL1	NKD1	SOX6	IL1RAPL2	PREX1	PHYHIPL	EPHA7	PBX1	VSTM4	PID1	KCND2	CTTNBP2
51	PLPP3	ENSGALG00000010722	DLG5	ARHGAP26	PRKAR2B	CHRM3	ADCYAP1R1	AGRN	GABRA5	FRMPD4	RUNX1	GRIK4	NWD2	MARCH1	NCKAP5	TENM3	ADGRA1	FAT3	PRKN	LGI2	PTPRM	ENSGALG00000011172	ND3	PKIB	CDH20	FSTL4	COBL	GPM6B	EPHA5	KITLG	AFAP1L2	ABCA2	DPP6	DOCK2	CASZ1	PPFIBP2	CDC14A	PTPN3	ACAP3	TSPAN9	ATP2A3	RHOJ	FCHSD2	ENSGALG00000000816	KCTD1	FBXO39
52	TRPS1	CHST8	TCF12	CDH9	LRP1B	NELL1	ENSGALG00000038930	CFD	DAPK1	UTRN	PTPN3	LRMP	TMEM163	CDK6	PLPP3	OLFM3	BRINP1	PTPRF	ENPP2	GABBR2	PDE3A	BCL11A	B2M	VIPR1	BCAN	RBFOX2	SORCS2	B2M	CACNA1B	FNBP1L	NXPH1	ENPP2	ENSGALG00000012941	FARP1	EFNA5	PHLPP1	CRB2	GRM7	BMPR1B	VMP1	ASXL3	PRRX1	ENSGALG00000045754	CMIP	C12orf75	CCDC88A
53	KCNQ5	ENSGALG00000045754	ZNF536	ARPP21	EPHA4	ARPP21	NHS	RPS8	DPP6	ENSGALG00000009877	DDX5	NDST4	EPHA3	GRM8	GPM6A	AFF3	EPHA3	SHISA9	PRDM16	GLT1D1	KCNQ3	PRICKLE1	ATP5B	TMEM178B	MTUS1	FRMPD4	ADCY7	HBBA	PKD1	GPR146	ARHGAP42	LDLRAD4	BCL6	IGSF11	NECAB1	ZNF536	IDS	DIP2C	PCDH15	CNP	LRMP	NR2F2	LHFPL3	ENSGALG00000047741	NLGN4Y	PDE3B
54	NTRK2	ENSGALG00000049165	LRCH1	WDR17	TENM4	MARCH1	FGF14	AIF1L	CELF2	CDH18	PDZD2	ENSGALG00000014793	GABBR2	LRRK1	MRAS	ADCY6	ASTN2	MEX3B	RGS6	RAB3C	NDST3	IQSEC1	LAMB2	ELAVL4	PDZD2	CACNA1G	FGD4	SDC2	CTNNA2	SLC7A5	NUBPL	TCF12	GMDS	PID1	LSAMP	PKP4	MYO3B	GRM8	KIF26B	ADD1	LMO1	COX3	DOCK1	LHFPL3	MPHOSPH8	SLC22A23
55	AMOT	ANKRD11	ENSGALG00000027159	CAMK2N1	ESRRG	GRM5	COL12A1	FN1	PPP3CA	VSNL1	UGT8	PTPRK	EXT1	GRM7	ADCYAP1R1	UNC5D	NWD2	EZH2	BMPR1B	ENSGALG00000033770	TMEM132B	ST6GALNAC5	RPLP0	CACNA2D2	ARHGEF3	KALRN	ITPR2	BSG	GABBR2	SH3BP4	ZNRF2	PCDH9	GABRG3	ENSGALG00000002431	MCTP1	COBL	RORA	SEPT5	ADARB2	DOCK1	CSMD1	RBMS3	XYLT1	LRP1B	TLL1	DST
56	IGSF11	PCDH17	RRBP1	ASTN2	SYT10	ANKRD44	PLPPR4	LAMB2	ZFHX3	GRM5	RRBP1	SIDT1	CNKSR2	GABBR2	ASPA	ZNF804A	PRKCB	DPYSL3	ENSGALG00000019077	SOX6	ENSGALG00000043584	CACNA1G	TPM1	NSMF	ENSGALG00000027159	ARPP21	FNBP1	PLEKHG1	CDH2	FOXN3	ENSGALG00000039468	TSPAN9	IGF-I	FRMD3	TENM4	PPFIBP1	SLC4A4	CNTN5	DOCK1	FGFR2	MAPKBP1	FOXP1	PREX1	DCLK3	KIF26B	ARHGAP11B
57	NKAIN3	UST	MAP7	RIMBP2	ENSGALG00000044406	LINGO1	RASGEF1A	ND5	CRHR2	LINGO2	ENSGALG00000041423	SLC17A6	KCNT2	RGS6	SLC39A12	ENSGALG00000015626	DLGAP2	VCAN	ENSGALG00000010718	TENM1	PPP4R4	ACVR2B	COL1A1	RIMS2	KHDRBS3	KCNQ3	SLC15A2	PRKN	PPM1H	DUSP1	ZNF516	MTUS1	TCF12	NTRK2	AK5	GAB1	PDE9A	ENSGALG00000009809	GRM3	TPD52L1	PPP3CA	SHROOM2	COBL	PTPRT	RET	MAML2
58	ZCCHC24	ABCG1	DOCK10	CAMK2A	FAM135B	HPCAL1	SYT10	CD74	SYNDIG1	FGF13	FMN1	CHST8	PTCHD4	LRIG3	FGD4	RASGEF1A	GFRA2	PTN	ARHGEF28	GALNT14	ENSGALG00000031929	AFF3	THY1	TMEM65	FMN1	CACNA2D2	RORA	IGFBP7	HIPK2	RUNX1T1	ENSGALG00000053013	GAB1	TMEM132B	CADM1	KCNK2	TSPAN9	ENSGALG00000037671	FNBP1	LIMS1	ENSGALG00000005896	ENSGALG00000010718	SVIL	MAP3K5	TBC1D4	ENSGALG00000053997	ENSGALG00000027159
59	NCKAP5	ADGRB1	MARCH8	ERC2	HS6ST1	SHANK2	CASZ1	AKAP12	RIMS2	AFF3	PID1	PLEKHA5	KCNJ6	PTPRD	SPON1	DPP6	GPR158	FNBP1L	GPM6B	GDPD5	BRINP3	MPPED1	EEF1A1	ADAMTS19	ANK3	CUX1	ENSGALG00000034735	QKI	APP	TCIM	UST	CMIP	MAN1A1	KCNQ5	FSTL5	SASH1	PTPRZ1	ERBB4	CNTFR	SASH1	GRM5	UST	SYNE2	ANO6	SOX6	EPS8
60	ENSGALG00000034735	ADGRL3	ZDHHC14	SNCA	DGKH	CACNA1C	DOK6	KANK3	STXBP5L	ENSGALG00000036916	TPPP	CELF2	TRPM3	RYR3	FARP1	GRAMD1B	GRIA4	FIGN	PDZD2	IL1RAPL2	HDAC4	ENSGALG00000033770	YWHAG	ENSGALG00000033770	TCF7L2	DGKI	PLPP3	SLC6A1	TAFA5	SLC9A3	MAP4K5	PHLPP1	FSTL5	GPM6B	EBF1	MARK1	ITPK1	ZADH2	SOX5	LIN7A	TAGLN3	SLC9A2	LRMDA	GRM8	MEX3A	TMEM178B
61	NKAIN4	GRIA4	DST	MEF2C	NECAB1	KCTD16	ARNT2	ACVRL1	FAM214A	TCF7	NKAIN2	CACNA1E	AKT3	PTCHD4	RXFP1	GABRA5	SCN8A	MSRA	FGFR3	UNC5C	NAV2	ERC2	RPS23	ENSGALG00000007028	DISC1	ENSGALG00000030673	VAV3	RPL19	PDZRN3	PPFIBP1	DAB1	CYTH3	LUZP2	PARD3	GALNTL6	GULP1	TRA2A	ENSGALG00000041423	DPF3	KANK1	PLCB1	PKP2	SGCZ	PPM1H	ADGRL3	TMEM135
62	SLC39A12	NLGN4Y	FRY	ENSGALG00000038978	BCL11A	PPP3CA	ENSGALG00000036916	RASSF1	ARHGAP6	SYN3	PPP2R2B	NELL1	ENSGALG00000054680	SNAP25	TFPI	LRRTM4	KCNJ6	ASXL3	EGF	REPS2	PDZRN3	GAP43	COL4A1	MAP2	UGT8	AFF3	ZCCHC24	ELOVL2	GRIP1	BICD1	ARHGAP5	DIP2B	CDH2	ACSBG1	HS6ST1	VMP1	CTBP1	TMEM132B	RBMS3	NCKAP5	NWD2	PARD3	ENSGALG00000047741	DPP6	AFF2	ENSGALG00000033570
63	MGLL	CHL1	PRIMA1	CACNA1G	SHC3	NCALD	ENSGALG00000009809	TFPI2	KCNH5	CLMN	ENPP2	WSCD1	TCERG1L	DGKI	ENSGALG00000019077	ZFHX4	PITPNM3	AKAP9	WNK1	PDGFD	CDH13	PTPRN2	TUBA1A	CEP112	SAT1	NKTR	CCDC88C	MRAS	MAN1A1	GMDS	COLEC12	SH3KBP1	RELN	DENND1B	SYNDIG1	EBF1	SYNE1	BCL11A	ZMIZ1	PCDH9	NEGR1	CRIM1	RBM10	DOK6	NEXMIF	SCN9A
64	ELOVL2	NCAM2	ENSGALG00000004339	AXL	RYR2	TRPM3	CADPS2	NKD1	FSTL5	SLC35F1	ENSGALG00000010718	WDR17	CACNA1B	DSCAM	NTRK2	GRIN2B	SLIT3	FBXL2	ZNF536	GABRA1	ERBB4	ENSGALG00000052970	COX6A1	EML6	PHLPP1	RUNX2	SLC4A4	MYO3B	GRIN2B	DOCK1	ITPR2	SEPT7	RAB3C	APOA1	SAMD12	ENSGALG00000046550	USP6NL	DOK6	QKI	MARK1	ENSGALG00000014793	NFIA	DST	PTPRC	DST	BAZ1B
65	FRMD3	FCHSD2	ABCA2	GALNT17	GRM5	CNKSR2	SNTG1	RAMP2	NELL2	BCL11A	ENSGALG00000035769	USP22	KLHL1	GPR158	SASH1	PLPPR1	TMEFF2	SORBS2	ST6GALNAC3	MTSS1	CNTNAP2	PTPN5	RPS29	NRG2	BCAS1	OPCML	LFNG	RPS15	SORCS3	RHOJ	DOCK1	PPP1R16B	DSCAML1	TCF7L2	ITPR1	MECOM	BAZ2B	SNTG1	FGFR3	DISC1	CACNA2D1	PDE6B	NCAM2	ENSGALG00000009622	KCNK9	ENSGALG00000050132
66	MRAS	LAMA4	MARK1	FAM13A	KCNH5	USP22	KIF26B	JCAD	GRIN1	SIAH3	WDFY3	ATP2B4	NEUROD6	ZFPM2	ANGPT1	RBFOX1	CMSS1	KCNH7	USP6NL	OSBPL3	SLC9A9	CSMD1	FAU	ENSGALG00000054048	ELMO1	TRHDE	USP6NL	CTBP1	EDIL3	CGNL1	PLXNB2	ERBB4	GRIP1	GLI3	ARHGEF9	EGFL7	ENSGALG00000006724	PPM1H	PLEKHG1	NBEAL1	ATP2B1	REPS2	CHD7	INPP5D	CNTFR	CD109
67	RXFP1	DOCK10	HECW1	ADGRA1	GRIN1	RFTN1	DCLK1	PNRC1	ENSGALG00000009877	ST6GAL2	LYN	PCDHAC1	ENSGALG00000036916	GRTP1	LIMS1	ENOX1	DLGAP4	PTPRD	ZMIZ1	ZEB2	ENSGALG00000014793	SLIT3	CHGB	BTBD11	EPN2	ST8SIA1	ZNF536	RPLP1	RASAL2	EXOC4	ZCCHC24	HECW1	GAD2	LYN	RERG	ENPP2	SALL1	EEPD1	TFPI	VTI1A	RGS7	BTBD11	ENSGALG00000009205	GRIP2	TUBB2B	ENSGALG00000045754
68	USP6NL	XYLT1	PTPRF	PPFIA2	ENSGALG00000053114	CRHR2	FSTL5	GPX1	CNKSR2	SV2C	TSPAN9	HDAC4	PTPRN2	EPHA7	ZCCHC24	NECAB1	SATB2	NR2F2	PKP4	GAD2	LSAMP	ENSGALG00000014793	RPS10	DOCK11	SEPT5	CDH6	GLI3	GLI2	VSNL1	FER1L6	BCAN	ENSGALG00000011283	NDST3	SLC39A12	LRP8	CCDC85A	FHOD3	DPP6	CTTNBP2	TCF12	SESN3	MOV10L1	ABCG1	PRKCB	SH3D19	MYT1
69	SPON1	DOCK1	LDLRAD4	SORBS2	GAD2	NEGR1	AKAP9	RPLP0	CNTN5	SYNDIG1	INPP5D	RFTN1	SYP	PCSK2	MYO3B	CEP112	KLHL4	SIPA1L2	TPPP	ENSGALG00000054028	CACNG2	DLGAP4	AIF1L	IQSEC3	FCHSD2	RTN4R	RFX4	FARP1	VWC2L	ID1	MICAL3	DST	PPARGC1A	PRKN	PPP1R9A	ZEB2	TMTC2	CACNB2	BRINP3	ENSGALG00000041423	CNTN4	SDK1	LUZP2	TENM2	TNC	RTKN2
70	MYO3B	VSTM4	PHYHIPL	SATB1	PDE7A	ENSGALG00000039659	ENSGALG00000011164	EFEMP1	SYT1	RELN	VMP1	DLGAP2	SPON1	NKTR	NTM	KCNH5	KCNQ3	FUS	PARD3B	RIMS2	ST6GALNAC5	NEUROD6	RPS11	MAP7D2	AGAP1	CACNG2	ST18	UBB	NETO2	PICALM	ENSGALG00000050213	EDIL3	KCNIP4	CTNNA2	NRG2	SH3KBP1	RBM3	ENSGALG00000036916	LHFPL6	LRCH1	CAMK1D	PDE5A	ENSGALG00000010722	CBLB	ERC1	ZCCHC24
71	KCNG2	ENSGALG00000050676	SLC44A5	OPCML	ROBO1	GUCY1A2	ENSGALG00000042992	FAU	DGKZ	KIF26B	KANK1	DOK5	CDKL2	GALNT17	SPIRE1	DAPK1	DSCAM	NTM	RFX4	CDK8	ENSGALG00000054138	SRCIN1	ND4	CALCR	XYLT1	DACH1	ENSGALG00000019077	KCNQ5	STARD13	CDH5	SASH1	PRIMA1	PRKCA	WDFY3	KIF26B	NCKAP5	MTHFD1L	SNTG2	ENSGALG00000053483	BCAS1	HPCAL1	ADAMTS17	SMOC2	SLIT3	EPN2	MTA1
72	ALS2CL	PTPRK	KANK1	PTPRT	SLC24A4	RAPGEF4	CERS6	RPS14	MEIS2	GAD1	PPP1R16B	CMSS1	EPHA7	NSMF	ZMIZ1	ARPP21	RAPGEF5	CELF2	SEPT7	EPHA7	DMD	CHL1	RPL4	DMD	ENSGALG00000009205	DPP4	SLC44A3	MYLK	ENSGALG00000009809	ERG	ARSJ	ENSGALG00000027159	CNR1	SH3KBP1	RASGEF1A	KANK1	TCF7L2	RAPGEF4	GPM6B	ITPK1	SNAP25	ENSGALG00000015307	SPEN	CNTN5	PCDH9	SRGAP1
73	MTHFD1L	CSMD3	DLG1	CRACD	GLIS1	ABLIM2	EEPD1	RPL13	SSBP2	NAV2	ENSGALG00000004339	KIAA1549L	NCALD	ABCC4	UBE2E2	GUCY1A1	SPNS2	EFNB1	DISC1	ENSGALG00000030855	PDE4D	GPR158	RPL23	DNER	ZMIZ1	TAFA2	ACSS3	NTRK2	FGF9	ENSGALG00000029012	AUTS2	ZNF536	ENSGALG00000002671	SEMA6D	CPLX1	ENSGALG00000041423	GPM6B	ENSGALG00000038930	FYN	LDLRAD4	FGF12	ZFHX4	LRP8	SH3KBP1	CTTNBP2	PSPC1
74	IMMP2L	PID1	TMEM132B	ENSGALG00000015418	RIT2	PRICKLE2	LDB2	TNFSF10	CACNA2D2	RASGEF1A	LCP1	CHN1	LRP1B	TTC7A	FRMD3	CDH4	EML5	NEXMIF	ENSGALG00000004339	EDIL3	ENSGALG00000007028	KCNQ3	TUBA1B	XKR4	SASH1	TMEM163	FGFR2	CCDC88C	ENSGALG00000001912	ENSGALG00000031929	CYTH3	ENSGALG00000045350	SPHKAP	ZNRF3	PPP3CA	TCF12	ENSGALG00000044478	KALRN	SYNE2	PKP4	ABLIM2	DDX5	PCDH17	KCNK9	CDH13	LPP
75	GABRB2	CDH13	USP54	ADK	DAPK1	NDST4	LRFN2	PPIA	NLGN1	ADCY2	ENSGALG00000027159	ENSGALG00000051417	RFTN1	CAMK2D	NKAIN3	PCDHAC1	TANC2	DCLK1	ENSGALG00000045795	GRIA3	PTPRD	CIT	ENSGALG00000048612	GABRB2	ENSGALG00000010722	SGCD	MAML2	PLPP3	CDH20	HMCN1	PPP1R9A	PPFIBP2	MEF2C	AGMO	ENSGALG00000009298	PRRG1	SDC2	FGF14	MTSS2	ENSGALG00000037029	ADK	EFEMP1	MAP3K1	ST6GAL2	ACAP3	PCNT
76	DGKB	LRRTM3	ANK2	LRFN2	NETO1	FAM135B	CDH8	RPL4	TNC	RAPGEF4	BICD2	THSD4	PLXNA1	STRBP	DPF3	TMEM117	CDH18	MARCH1	PCDH9	GRIP2	MICAL2	NRG1	CD74	PLXNA1	PTPRK	TPK1	AGMO	ENSGALG00000026970	HTR2C	ETS1	MDGA1	CDH13	MYCBP2	NKAIN4	NETO1	ENSGALG00000027159	SRSF5A	LRP1B	CDH13	TAOK1	CDH19	COL5A2	RUNX1	REV3L	SEMA3D	EPHB6
77	CPE	UNC80	PPFIBP2	TIAM1	NELL2	ENSGALG00000009458	VSNL1	MYLK	SLC24A4	ROBO1	ABCA2	RASL11B	ENSGALG00000038930	RORA	AMOT	DOK6	PLCB1	CEP170	TRPS1	SPHKAP	TOX2	NSMF	RPL15	ZBED1	TPPP	MPPED2	MCC	RGS6	DSCAML1	MAP3K5	SEMA3D	ARHGEF3	MAF	PTPRC	NOVA1	DOCK10	ZFHX4	TENM2	SGCZ	SEPTIN9	KCNC2	FIGN	ARHGEF3	PTPRN2	EPHB1	MID1
78	LIMS1	EPS8	KIF13B	ENSGALG00000010854	SPOCK1	RTN4R	TNIK	FLT1	GAD2	DGKH	ERBB4	UNC5D	ENSGALG00000036871	SOX5	ALS2CL	VSNL1	KCNMA1	ENOX1	TSPAN9	PLEKHA7	NTRK2	UNC80	RPL35A	ENSGALG00000054680	NCKAP5	SLC4A4	PDZD2	AHCYL1	TMEFF2	FOXP1	ENSGALG00000027159	ZMIZ1	VSTM2A	CMIP	PDE1C	LRP8	SLC39A12	UGT8	PDGFRA	ENPP6	PCSK2	CALD1	CXXC4	SIPA1L2	ENSGALG00000006009	EPN2
79	NTM	KCNQ5	SEPT7	GRIN1	ST8SIA6	ATP8A1	BCL11A	MT4	LRRC4C	CACNA1B	DOCK1	TMEM131L	CADM1	ROBO2	PARD3	TCF20	DNM1	GPC3	MCC	MICAL2	SMOC2	MEGF11	EBF1	GALNT7	ACSS3	TBR1	C20orf194	ALS2CL	CORIN	CA4	ST7	ANKRD10	TCF3	AMOT	GALNT14	PHYHIPL	NHSL1	PLPPR4	NCKAP5	TRIP12	CDH22	TFAP2B	SEMA3D	ATP8A1	MEX3B	DOCK10
80	PARD3	GALNT3	CNP	KCNJ6	TAC1	PCSK2	PTPN5	EBF1	GPR158	NOX3	SLC38A2	RASGEF1A	WNK2	CDH6	PREX1	SHC3	CD47	PCDHAC1	BCL2	PPM1H	TCF12	NEURL1	RPS2	PDZRN3	FNBP1	ACVR2A	CREB5	ACTB	IQSEC1	PLXND1	PPP2R2B	ENSGALG00000031069	ANXA5	ENSGALG00000017040	DGKB	RASSF3	NKAIN4	PPP1R16B	SH3RF1	KLHL9	TSHZ2	RASGRF2	CYRIB	RUNX1	ENSGALG00000049178	ITPR2
81	UBE2E2	ZNF521	ITPK1	ZFPM2	GRIA1	ANKS1B	RAPGEF4	CLEC3B	ENSGALG00000030908	NTNG1	SLC9A9	CAMKK1	SORBS2	RBMS1	MT4	SPOCK3	CSMD1	AKT3	TCF7L2	SRPX	TMEM108	CHRM5	TIMP2	GCLM	ENSGALG00000045795	TMEM123	KCNG2	PODXL	SGK1	TNFSF10	PRAG1	DOCK1	ENSGALG00000030855	CALCRL	KIRREL3	SLC2A1	ENSGALG00000034735	FAT3	CXXC4	ELOVL7	THSD4	KCNT1	SIPA1L2	DOCK2	FUS	UBE2C
82	ST6GALNAC3	NLGN1	BICD2	NWD2	DPP6	RIT2	CDH11	RPS29	CDH18	RBFOX1	NCKAP5	PPFIA2	TRHDE	ENSGALG00000013624	FHOD3	PLCB1	PRICKLE1	MCF2L2	FMN1	NELL2	ENSGALG00000055022	LSAMP	TPT1	ENSGALG00000011356	ADCY2	GLS2	DLC1	ST6GAL1	ENSGALG00000036916	SYNE2	FAM13C	PTPRK	GABRB2	RREB1	ENSGALG00000030908	FRYL	CDH2	PIP5K1B	SASH1	FMN1	DLGAP2	ARHGAP10	TNR	CACNA1C	FAM107B	ZNF821
83	CCDC88C	LSAMP	MTUS1	TAGLN3	NGEF	DLGAP2	ZADH2	CD34	CALCRL	TNIK	STAB1	PRDM8	CPNE8	GALNT9	SLC6A1	PRKCB	RIMBP2	PRDM8	ENSGALG00000034735	DPP10	ATRNL1	SLC4A10	RPL37A	GABRA1	TSPAN9	GCLM	TRPS1	TMSB4X	ENSGALG00000053184	CEP128	GALNT2	DLG1	CAMK1D	CDK14	GABRB3	KARS	CDK14	SPHKAP	SLC6A11	CNTN1	CDK6	SPTBN1	VAV3	PTPN5	PLEKHA5	ESPL1
84	ITPK1	KCNG2	FGFR2	PHACTR2	ITPKA	THSD4	KALRN	EPAS1	PTPRR	ENSGALG00000042992	MARK1	PDIA5	PLEKHA5	KCNJ6	PLCB4	PPP3CA	KIAA1549L	ST8SIA2	ITPK1	MPPED1	PCSK5	PLXNA2	RPL13	KCNC2	KLF12	EPHA3	PHLPP1	SLC39A12	NKD1	PARD3	PREX2	TMEM132B	GABRA1	LFNG	SHC3	ABCC4	RBMS3	ENOX1	FARP1	ARHGEF3	IFT22	PELO	RBPJ	RUNX1T1	PPFIA2	DLGAP5
85	ENSGALG00000017040	ENSGALG00000006009	ARHGEF3	SORCS1	CAMKK1	KHDRBS2	CADM2	TGFB1	ROBO1	TOX	CAMK1D	GLIS1	PCSK2	NWD2	NKAIN4	FSTL5	PDE4D	CDH2	PTPN3	EML5	ADCY2	ENSGALG00000052927	DSTN	SLC38A1	RRBP1	HS3ST5	SLC39A12	NKD1	TMEM131	CD34	KCND2	PIK3CB	VWC2L	ENTPD2	PBX3	PTPN3	NR2E1	SH3KBP1	MAP4K4	PTPN3	CPEB4	TJP1	SPRED1	TRPM3	GSG1L	CENPI
86	ASPA	MID1	MOSPD2	ANKS1B	CHRM4	FBXL2	MAP7	NRGN	SGCD	KCNB1	PARD3B	NBEA	LRIG3	R3HDM1	KCNG2	ADGRL3	SIPA1L1	RBFOX1	UGT8	ENSGALG00000009298	CERS6	KHDRBS3	ACTG1	NOL4	ENSGALG00000041014	CNKSR2	MGLL	FRMD3	GAD2	JCAD	PPP1R16B	ENSGALG00000005350	TRPC4	CSF1R	DOK6	MCC	ZNRF3	GRIA3	ADCY2	PPFIBP2	RBMS1	GJA1	PSPC1	CYTH4	ITPR2	SMC2
87	TENM3	DENND5A	KIF21A	RERG	SAMD12	CDK14	MAPKAP1	RPS3A	RASGRF2	LRRTM3	PRDM1	PRICKLE2	ABCC4	CACNB4	SDC2	ZBED1	GRIN2A	TNR	BICD1	MPPED2	MTSS1	MMP16	RPS27A	KCNQ3	ARHGEF28	GNE	RBM3	HSP90AA1	EYA2	NCOA2	SLC35F1	PHYHIPL	LRRTM4	RGS17	USH2A	ENSGALG00000004339	ZNF438	FRMPD4	CDH20	ELMO1	ANK3	COL5A1	ANO6	SPOCK3	CEP250	CENPE
88	SLC6A1	SOX5	CMIP	ATP2B1	ZFHX3	FGF12	HMP19	ENSGALG00000035086	CEP112	BRSK1	PIP4K2A	EXT1	AMPH	CHRM3	SLC8A1	MCTP1	GRIA2	EHBP1	TFPI	INPP4B	TMCC3	JPH1	RPL21	SLC32A1	CHD7	ENSGALG00000003805	FARP1	TRPS1	SNTG1	MAST4	OLIG2	KLF12	SLC20A2	MTHFD1L	ADGRL3	ABCA2	RGS6	ENSGALG00000004339	SLC15A2	TTLL7	KHDRBS2	TNS1	RBM47	FSTL5	CHST8	ENSGALG00000004169
89	SLC13A3	MACF1	ARHGEF28	ZNF423	CHSY3	SIPA1L1	STXBP6	ACTG1	CACNA2D3	ENSGALG00000039659	FNBP1	CELF5	GRIN3A	RORB	ACSBG1	CHN1	C8orf34	ENSGALG00000015701	PPFIBP2	NDST3	PAM	MADD	ENSGALG00000043329	KCNJ6	IL1RAPL2	ZDHHC2	EPAS1	GSN	DLX5	TFPI2	FNIP1	QKI	ENSGALG00000010943	ADCYAP1R1	FSTL4	MAOA	RFX4	ENPP2	PLXNB2	ENSGALG00000016702	NELL1	COL3A1	CDH20	SIAH3	LRP1B	NCAPG2
90	SASH1	PTPRD	BCL2	RBMS1	TIAM1	RYR2	CDH18	TUBA1A	OLFM3	DPP6	ARHGAP6	C3H1orf95	PLXNA2	MSRA	PLXNB3	SYT14	ENSGALG00000039659	LINGO2	GLI3	EPHA3	NOS1	TOX3	HSPB1	AFF2	PPP2R2B	RBFOX1	MTHFD1L	ND1	NOL4	NFIA	NLGN4Y	FIGN	MMP16	MT4	LRRC7	TJP2	ENSGALG00000019932	KANK1	EGFR	ADAM12	LINGO1	AIFM3	CYTH4	TIAM2	EIF4G3	TTK
91	ENSGALG00000019077	TCF7L2	ENSGALG00000045350	CNTN4	BCLAF1	RGS7	NAV2	EEF1A1	EPHA4	CTNNA2	SASH1	LRRTM4	GABRA1	TAFA2	AHCYL1	LRRC7	CIT	ARVCF	ELMO1	SNAP91	EFNB1	GFRA2	GNB2L1	SLC8A3	KIF26B	TNC	NRCAM	BEND4	ENSGALG00000005416	NOVA1	ENSGALG00000050676	SLAIN1	BTBD11	TBC1D5	NKAIN3	SLC44A5	CCDC91	ZNF536	ENSGALG00000041014	NRXN3	CPLX1	TSHZ2	WSB1	FYB	DOCK7	OPA1
92	GLI2	TNR	BRSK1	NELL1	ARHGAP12	CHN1	ST6GALNAC5	HEXIM1	BCLAF1	KCNMA1	DLG5	HPCAL1	FBXL2	GRIN3A	TENM3	CDH18	VSNL1	ENSGALG00000027170	NTM	ETV1	PDZRN4	DOK5	RPS3A	BRSK1	ENSGALG00000010718	FGF9	ELMO1	NFIA	ENSGALG00000031929	PPM1L	CADM2	ENSGALG00000005896	PLCB4	RUNX1	RYR3	RRBP1	TGFBR2	DSCAM	PIK3R1	APP	PPP1R14C	ADGRA1	ITGB2	PTPRR	DHRS3	ITGB3BP
93	LFNG	EGF	SYNPO2	ATP2B4	GNAL	ADGRL3	GRIA2	RPL38	RUNX1T1	CNTN5	MTUS1	PCSK2	MEF2C	AXL	NT5C2	PTPRG	SATB1	TFAP2D	KCNG2	FGF12	CALB2	GRIN2A	ENSGALG00000026970	PTPRR	WNK1	CADM1	FGD3	CLEC3B	ENSGALG00000047741	SHROOM2	KCNG2	ADGRL2	CSMD3	DDX5	DPP10	ENSGALG00000021092	ITPRID1	DGKH	FHOD3	ENSGALG00000006958	GSG1L	HNRNPA3	MYO9B	SYN3	PTPRN2	TPX2
94	BEND4	MAML2	PIK3CB	ABLIM2	CPLX1	NRN1	DOCK3	ENSGALG00000007646	ZFHX4	METAP1D	CYRIB	REEP1	SFMBT2	PLCB1	DGKB	AUTS2	KIF5C	LINGO1	MAML2	ANO4	RAB3C	BRINP1	MFGE8	UNC80	LRP1B	ENSGALG00000013155	RGS6	SPON1	BMPER	CRIM1	CDH20	LRCH1	KCNN2	GRK5	RORB	ARHGEF3	CC2D2A	COL12A1	PID1	CCNY	CACNA1B	CST3	GRIK4	ALCAM	UBR2	BUB1B
95	RBMS3	GRID1	SLAIN1	FGF12	MID1	SPNS2	GAD1	RARRES2	RERG	TAFA5	ENSGALG00000011283	NEURL1	UNC5D	PTPRN2	WTIP	CPLX1	NCALD	GAP43	ENSGALG00000041423	PLD5	RBMS3	SYBU	MT-ND2	RBFOX2	ZEB2	GAS7	USH1C	AGMO	ADAMTSL1	UTRN	TET2	ARHGEF28	GFRA4	TGFBR2	FNBP1L	PODXL	CCDC88C	VSNL1	GLI3	SLC44A5	TMEFF2	MCC	ANKRD10	TNIK	GPR85	PODXL
96	ID4	LRMDA	CYTH3	ADGRB3	STXBP5L	TTC7A	GRM4	ND3	ARHGAP12	DSCAM	PPFIBP2	KIF5C	OLFM1	NCALD	RBMS3	PPP1R9A	PCDH15	DTNA	RRBP1	EML4	SYP	RUNX2	CAMK2N1	ANKS1A	ABCG1	ENSGALG00000003645	TFPI	NRCAM	ENSGALG00000010313	GSK3B	PCDH17	DOCK10	SLC28A3	GLI2	ENSGALG00000034584	FLI1	AQP4	PPFIA2	CTNNA2	ENSGALG00000027159	SLC39A11	CHRDL1	IL1RAPL1	SH2D6	LRCH2	KLHDC1
97	ZNRF3	MAP3K5	ENSGALG00000005350	MYCBP2	NUP93	MAPKBP1	GRM5	YWHAG	NGEF	GRM4	CSF1R	ENSGALG00000006717	ERC2	PLEKHA5	NEBL	NUP93	EXT1	SPNS2	LPAR1	ARHGAP39	SETBP1	CA2	H3F3C	NDST3	ACAP3	CA10	ENSGALG00000027159	NKAIN4	KIAA1549L	AFDN	CRIM1	ENSGALG00000004339	TNR	CXXC4	PRKCE	DOCK9	ENSGALG00000013268	CADPS2	UST	ENSGALG00000005350	ASPG	RASA3	TNFAIP8	CSF1R	KCNQ2	PTPRK
98	ANGPT1	ZNF488	SH3PXD2A	DNM1	CRACD	RAPGEF2	LSAMP	SHE	SYT10	ADGRB1	ITGB2	SLC24A4	IQSEC1	BEGAIN	COBL	ENSGALG00000009809	TTC7A	AFDN	FRMD3	MADD	SLC24A2	GALNT9	ENSGALG00000006899	ENSGALG00000015531	MARCH8	PTPRT	NDRG1	AMOT	KCNC1	KIF13B	OGT	NTM	RASSF8	CSF2RA	ASTN2	RERE	TRPS1	SORCS3	NCAM2	SH3KBP1	CAMK2A	EBF1	RASA3	FGF13	PLXNA1	MEGF11
99	ZMIZ1	DNM3	BCAS1	LRRTM4	CNKSR2	CSMD1	DIP2C	CSRP1	GABRG3	KCNQ3	ZFC3H1	CDH9	DYNC1I1	SFMBT2	SLC13A3	FRMPD4	KLHL2	SOX4	COBL	RAB3GAP2	ROBO1	NPAS2	RPL32	KIF26B	PTPRF	STXBP5	ENPP2	CALM1	PHKB	TSHZ3	CTTNBP2	TTLL7	ENSGALG00000042339	ASPA	AKAP9	LRCH1	BBS9	KCNB2	LUZP2	PTK2	RASGEF1B	MT-CO1	UST	CYRIB	PLPP4	ENSGALG00000030707
100	FREM2	PCDH7	GRM3	CMSS1	LRRC4C	MYCBP2	CTNNA2	ENSGALG00000048612	TIAM1	ENSGALG00000015626	KIF13B	ABLIM2	DOK5	HTR2C	MAP4K4	CHSY3	FBXL2	CNTN5	NRCAM	CSMD1	ADCYAP1R1	GRK3	NDUFB2	EPHA4	MID1	CNTN6	SEPT5	EEF1A1	PLD5	KANK3	WTIP	PTK2	ZNF536	LIMS1	SNAP25	HMCN1	FYN	ALCAM	NTM	TGFB3	FSTL4	EML4	NLGN4Y	DPP10	ADARB2	PRPF4B
