# Supplementary material for: Molecular and cellular evolution of the amygdala across species analyzed by single-nucleus transcriptome profiling
Source: Cell Discov. 2023 Feb 14;9:19. doi: 10.1038/s41421-022-00506-y (PMC9929086; doi:10.1038/s41421-022-00506-y)
Supplement: Supplementary file 4 — Supplementary Table S3 [file 41421_2022_506_MOESM4_ESM.xlsx]

## Sheet: Conserved DEGs
Conserved DEGs of each cell group across species, related to Fig. 2
	BLA	CEA	COA/MEA_ExN	COA/MEA_InN	Amygdala CI-like	IA
1	AK5	PDE7B	PTPRD	CEP112	TCF4	FOXP2
2	SV2B	MEIS2	UNC13C	DSCAM	GRIP1	PBX3
3	PTPRK	ZFHX3	PBX3		ERBB4	MEIS2
4	RAPGEF5	VAT1L	DSCAM		SLC6A1	TSHZ1
5	NELL2	GRID2	CCDC85A		GAD1	EPHA6
6	CSMD1	ARHGAP6			NXPH1	SLC35F1
7	CELF2	GRID1			GRIK1	PPP3CA
8	ZFPM2	LHFPL3			KCNC2	LRRC7
9	CAMK1D				CNTNAP4	GABRG3
10	CNKSR2				KCNIP1	RIMS2
11	KCNMA1				RBMS3	SV2C
12	CAMK2A				ALK	KCNIP4
13	ST6GALNAC5				NRXN3	UNC5D
14	SLC17A7				NFIB	ERBB4
15	NCAM2				GRIA4	KCND2
16	R3HDM1				ZEB2	CACNA2D3
17	SIDT1				SOX6	SEMA6D
18	PRKAG2				ELAVL2	NECAB1
19	ARPP21				MAF	GRM8
20	PHACTR1				VWC2	ANO3
21	PTPRD				PAM	KCNH5
22	SLIT3				THSD7A	OLFM3
23	MICAL2				FRMD5	PBX1
24	LDB2					TIAM1
25	CACNA2D1					AUTS2
26	KALRN					OPRM1
27	ATRNL1					OTOF
28	RYR2					PRKG1
29	FAM155A					DPYD
30	OXR1					PDE4B
31	PCSK2					ELMO1
32	ANO3					NLGN1
33	DOCK4					GRM5
34	LRRC4C					CHST9
35	CNTN4
36	AFF3
37	GALNT17
38	GABBR2
39	LINGO1

## Sheet: Species-enriched
Species-enriched DEGs of each cell group across species, related to Fig. 2
	PL_Human	PL_Macaque	IA_Human	IA_Macaque	IA_Mouse	Amygdala CI-like_Human	Amygdala CI-like_Macaque	Amygdala CI-like_Mouse	COA/MEA_InN_Human	COA/MEA_InN_Macaque	COA/MEA_InN_Mouse	COA/MEA_ExN_Human	COA/MEA_ExN_Macaque	COA/MEA_ExN_Mouse	CEA_Human	CEA_Macaque	CEA_Mouse	BLA_Human	BLA_Macaque	BLA_Mouse
1	DPY19L1	TTC28	TLL1	NKAIN2	B3GALT1	MTSS1	MYRIP	KCNMB2	AHI1	LUZP2	SGCZ	ADAMTSL1	CDH13	ARHGAP24	MACROD2	HTR4	DOCK10	SNED1	B4GALNT3	SORBS2
2	BRINP3	FIGN	FGF14	ANKFN1	HTR1F	DNM3	FBXL7	GALNTL6	NOVA1	THSD7B		STAT4	KCNH8	TMEM163	RBFOX1	DACH1	GABRG1	PCDH9	CALN1	FAM189A1
3	LHFPL3	PCDH9	GPHN	SYNE1	INPP4B	ADRA1A	SYNPR	ZMAT4	TMTC1	ADARB2		PTN	GPC5		PDZD2	CACNB2	PARD3	ENC1	PPP2R2C	PIGK
4	KLF12	ZBTB20	PARD3	TENM1	CPNE4	TCF12		DLC1	PARD3B	ERBB4		GRM1	PLEKHA5		CAMK4	AHI1	CACNA1E	CDH9	MAST3	KCNQ3
5	FRMD3	AUTS2	NRG1	CADM2	CSGALNACT1	RAB3C		PTPRM	CAMTA1	NRXN1		CHRM2	ST6GALNAC3		ACTN2	GPC5	GABRA2	MLIP	NKAIN3	C1QL3
6	RFX3	MEIS2	EPS8	EPHB1	PLCL1	BACH1		SNTG1	HTR2C	NRG3		DACH2	NELL2		ADK	RALYL	KCNQ5	CNTN3	LDLRAD4	CDK14
7	SLC17A6	BCL2	SEMA5B	GNAL	CELF2	SETBP1		COL19A1	GABRG1	RGS12		GALR1	VSTM2B		SLC24A2	RCAN2		LRRK1	RAP1GAP2	IQGAP2
8	CHST8	NRP2	MVB12B	BRINP3	ROBO1	REV3L			MDGA2	KCNC2		CDHR3	GALNT7		PENK	DGKI		SNAP25	RBFOX3	GRIA3
9	ELMO1	DCC	ADARB2	C6	SGCD	SLC24A3			LRCH1	TTC28		UST	ROR2		ARAP2	SLC9A7		LIMCH1	ROBO2	RGS6
10	NLGN1	ST6GAL2	RERG	ARHGAP18	FAT3	RPH3A			CARMIL1	ZBTB16		SEMA6D	RGS6		ADAM23	NOVA1		DMD	ARAP1	NRG1
11	ZFHX3	CHN2	PARD3B	CARMIL1	TRPM3	ATP1B1			PLCB4	NETO2		ADCY8	CPLX1		RPS6KA2	SH3KBP1		ATP6V1H	BRINP1	GRIN2A
12	VAT1L	VCAN	RPS6KA5	KHDRBS3	PEX5L	MSI2			DAB1	CALB2		MYRIP	PTPRN2		RERG	WDR17		FBXW7	FHOD3	CAMK4
13	BASP1	DPYD	TRHDE	DLG2	TENM4	GRIP2			SAMD5	CDH18		PTDSS1	ANKS1B		GRM8	PLCB1		TMEM108	SCHIP1	LSAMP
14	GLRA3	CTNNA2	PDIA5	BCL11A	CDH13	FSTL5			SEZ6L	KCNT2		PLA2R1	L3MBTL4		TBL1X	NDRG4		NRG3	DOK6	ST6GALNAC3
15	TLE4	NCKAP5	FOCAD	ATP8A1	PLCB1	DNER			GLRA3	GALNT13		B3GLCT	MAMDC2		SSBP2	FRAS1		PTK2	AGBL1	GRIN2B
16	GABRG3	IGF1R	SORCS2	PTPDC1	ADAMTS3	RAB3IP			SLC35F4	CNTN5		NDST4	NELL1		RAP1GAP	PTCHD1		NIN	SSBP3	NKAIN2
17	FAM155A	CDH13	ADAM12	NAB1	CPNE5	DAB1			FOCAD	PRKCA		MGAT4C	EYA2		NPAS2	PDE1B		NWD2	BAIAP2	SYT17
18	NHS	RIT2	LRRTM3	TMEM132D	TNR	VSTM2A			SNRPN	SEL1L3		CORIN	NOS1		PSD3	CACNB4		MYO1D	SLC8A1	CELF4
19	STMN2	SNX29	SEMA6A	ADGRL3	NTNG1	DSCAML1			JARID2	PDE3A		RALGPS1	BCL11B		BBX	GULP1		VPS13A	NCOR2	LYPD1
20	PEX5L	TCF4	SORCS1	FAM160A1	SORCS3	IGF1			DNAJC24	SYNPR		STK32B	ELMO1		PTPN5	DGKB		KHDRBS3	CNIH3
21	CADM1	ARPP21	GRID2	KCNJ3	SPHKAP	PLD5				TCF4		ITPR2	SLC17A6		WIPF3	PPP1R9A		NAV3	NPTXR
22	PDE4B	NR2F1	TMEM196	FUT9	THSD7B	ANK1				L3MBTL4		CARTPT	MYH14		RARB	VWF		PEX5L	MYH9
23	KLHL13	JMJD1C	HDAC9	PPM1E	LRP1B	SCN1A				CHRNA7		CTNNA2	GRIA1		ANKRD34B	KCND2		ADGRL3	ADAM11
24	CASK	NELL2	SCN3A	B3GAT2	CSMD3	BACH2				SPOCK3		LGR4	EML2		PTPDC1			MAP3K5	ARHGAP26
25	PITPNC1	PTPRO	DGKH	GULP1	CDH8	ARL4C				SNTG1		PTCHD4	APBA1		ANKS1B			ADAMTS3	PBX1
26	MGAT4C	FAT3	GPC6	STON2	SAMD12	TACR1				EPHA7		ADCY1	NTNG2		DPYSL5			MMP16	SHANK2
27	NOL4	CHL1	HACD2	PATJ	CERS6	MAST4				SHISA6		LHFPL3	ATP1A3		MBNL2			NRCAM	SGCD
28	STXBP4	DTNA	L3MBTL4	ARHGAP22	CDH18	WASF3				FGF12		LRRFIP2	ABHD2		LRBA			GTDC1	SLC39A11
29		SGK1	ANKRD44	IL1RAPL1	SYT1	GAD2				KLHL32		ATP2C1	COL11A1		CALCRL			PTGER3	DNM1
30		CCSER1	GLCE	SSBP2	KIRREL3	NCOA2				GRIK2		B3GAT2	GTF2IRD1		TIAM1			NFIA	FSTL4
31		PTPRZ1	EHBP1	MACROD2	DPP6	SMARCA2				PITPNC1		SPATS2L	SLC44A5		DCDC2C			CAMK2D	STXBP5L
32		EPHB1	GAD2	LMO7		SPOCK1				PDE4D		GLIS3	MCC		HS6ST2			CACHD1	ACTN1
33		GRIA2	PRKACB	MAOB		PDZRN3				CHST11		LRRN1	NXPH1		GAD2			SLC26A4	KCNN3
34		KCND2	XPR1			GRK3				THRB		CSRP2	CLIP2		FGF14			GRIA2
35		FNBP1L	IRAK1BP1			AIG1				PLPP4		DLC1	FRMPD4		NDST3			MGST1
36		MAP2	GALNT2			RANBP17				COL26A1		KLHL13	NAV1		IL1RAPL1			CADPS2
37		NCAM1	TOX			SLC44A5				ARHGAP28		CACNA2D2	HS6ST3		LPL			NLK
38		TBL1XR1	SNX7			PRNP				DACH2		KCNC2	ARHGAP22		EXOC6B			TG
39			FRMPD4			NTN4				CNTNAP2		MOSMO	PDZD2		RORA			ARHGAP32
40			STMN2			XKR4				CNR1		NEK1	EPB41		HS3ST5			LRRTM4
41			RBFOX1			CFAP161				PARM1		KIT	GRM5		B3GALT5			SPATS2
42			FRAS1			RGS12				PROX1		TRPC3	LEMD1		NPY1R			ARHGEF28
43			COL11A1			LHX6				FRMD5		ADAMTS19			GPR155			PALMD
44			GPR158			EPB41L3				NFIB		TSPAN18			CALN1			SMAD3
45			ZADH2			ENTPD3				RIPOR2		RELN			CAMKMT			KCNK1
46			NYAP2			ARHGAP12				GABRB3		KIF16B			MOB3B			MAGI3
47			SGMS1			OSBPL3				SDK1		DIRAS2			PCP4			COX7A2L
48			SULF2			KLF12				MTSS1		TNKS			CDK6			MBNL2
49			GRM4			GARNL3				NPAS3		FRY			ZDBF2			PDZRN4
50			SPOCK3			MTUS2				THSD7A		TNR			PLCG2			SYN3
51			CELF4			FAM110B				TCF12		PRKCA			GRB10			TMEM117
52			PPP1R14C			SDK1				ARNT2		NKAIN3			SLC4A4			PTPRB
53			ST8SIA6			FCHSD2				PAK3		LMO4			RNF144A			ATP2B1
54			CUX1			WLS				LRP1B		DMD			DPY19L3			SLC39A10
55			GPR155							GRIK1		TMEFF2			GPR158			ADGRB3
56			GALNT13							GAD1		HTR2C			TMEM120B			GRM1
57			LRP12							GPHN		ACVR1C			PCSK6			PRICKLE1
58			FUT8							PLPPR1		FCHSD2			BRINP1			UPP2
59			TRIM9							NHS		POU2F3			KLHL29			ZBTB18
60			PLPPR1							STARD13		COL6A1			TJP1			GDAP1
61			CAMK2D							NCAM1		GAS2			PLEKHA6			FMNL2
62			DOK6							SVEP1		FAT4			SIPA1L1			CBLN2
63			MAML2							NRXN3		TENM1			SORCS1			PAK1
64			ME3							RANBP17		LINGO2			DNMT3A			SNCA
65			SIPA1L1							SDK2		PCED1B			DIAPH2			FIGN
66			NRP2							SMARCA2		LCORL			SEMA5A			DCAF6
67			NRSN1							SORCS1		CDH18			ANKRD55			EXOC6
68			ILDR2							RXRA		TNS1			CIT			KCNH3
69			PRKCA							HS6ST3		ASAP1			LDB2			KCNMB4
70			PHF14							CHST15		KLHL1			PBX3			POLN
71			MPPED2							GALNTL6		PARD3B			GRIK3			AMPH
72			CSRNP3							FNBP1L		PPP2R3A			LRP12			TMEM241
73			GPRIN3							FUT9		ARHGAP12			CYP46A1			ADAMTS16
74			CUX2							ST8SIA5		PIP5K1B			DPH6			WASF1
75			CSMD2							LRFN5		SLC27A6			PPP2R2B			SYNJ2
76			PLD5							ADRA1B		ENC1			DIP2C			DNAH6
77										RAB3C		FRMD3			SPOCK3			CABP1
78										TRPC4		PRSS12			RFX3			PTPN14
79										FXYD6		ARHGEF11			SNCAIP			CADM2
80										GRIK4		IGFBP5			ANKRD13A			ST6GAL2
81										CDH10		TFAP2C			ANO3			MOXD1
82										CCDC88A		PSD3			EPB41L2			FMN2
83										ARHGAP18		PSME4			GABRB3			NPTX1
84										CLVS1		DCC			TMEM178B			SLC44A1
85										DENND2A		GNAI1			DCC			CCDC3
86										REV3L		FAM13C			TENM1			TNPO1
87										KLF12		HIPK2			MYO3A			SEMA3D
88										ADAMTS17		RAB37			KLHL2			NOS1AP
89										CSMD1		WSB1			NCKAP5			SEC14L5
90										REPS2		PBX1			BCL11B			SYT7
91										RBFOX2		PEX5L			TCAF1			LRFN2
92										UBASH3B		LHX9			CDH6			ARNTL2
93												ELFN1			NEK10			GPC4
94												DIP2A			GPR149			SLC4A10
95												ANK2						CPNE4
96												SYNPO2						FBXO34
97												ELAVL2						SH3BGRL2
98												OSBPL9						CDH18
99												EXT1						ARHGAP22
100												NHS						RPS6KC1
101												LRP2						CAMKK2
102												PRLR						CFAP44
103												STK3						HS6ST3
104												GNG12						UBE2E2
105												TRPC5						SLC30A3
106												FOXN3						DENND3
107												SPOCK3						ANXA11
108												STK39						PPFIA2
109												KIFAP3						ADGRL2
110												ANO4						CSMD3
111												MID1						PTPN3
112												MAMLD1						UNC5C
113												COL25A1						FAM13A
114												MACROD2						TSPAN5
115												RSU1						KCNV1
116												DENND1B						PTPN13
117												FSTL4						MFSD4A
118												PKN2						ASXL3
119												RNF152						MEIS3
120												NECTIN3						ATF7IP2
121												MYO1E						CHSY3
122												NRIP3						EPB41L4B
123												SAMD3						USP25
124												MINDY3						KLHL2
125												FEZ1
126												TLE2
127												SLC6A16
128												ST6GAL2
129												SLC4A8
130												CAMK2G
131												TMEM14A
132												RALYL
133												ARHGAP21
134												ST8SIA6
135												PACS1
136												MMS22L
137												TMEM26
138												ALK
139												HCN1
140												FGF13
141												TOM1L1
142												ULK3
143												SLC25A29
144												BCO2
145												THSD7A
146												ASAP2
147												ASAH1
148												EVC2
149												SLC38A1
150												ZADH2
151												FHOD3
152												RBM20
153												SUGCT
154												ARID5B
155												PLPP4
156												LUZP1
157												CACNA1G
158												TMEM266
159												MCCC2
160												FBN2
161												KSR1
162												PTAR1
163												LRCH1
164												PKNOX2
165												PLEKHA7
166												MDGA2
167												MYO1B
168												KANK1
169												CPNE8
170												GSE1
171												DCN
172												PTK7
173												GPR26
174												NF1
175												KCNH5
176												RANBP17
177												KIF5A
178												STAU2
179												CYP4X1
180												DDX31
181												VDAC3
182												ATP2B2
183												SHTN1
184												ANO6
185												PITPNC1
186												GALNT10
187												UBL3
188												SEC24D
189												PPM1L
190												SCG2
191												CHST11
192												PLEKHA1
193												ATP2B4
194												ST8SIA4
195												UBE2QL1
196												NRXN2
197												ZMIZ1
198												SNRPN
199												ANKIB1
200												TRAM2
201												EEF2K
202												KATNAL2
203												CLEC2L
204												FBXL4
205												ARID2
206												ZDHHC13
207												EPHA5
208												GALNT2
209												CCSER1
210												FER
211												CNTLN
212												TMEM196
213												GREB1
214												LARGE1
215												SUMF1
216												TPD52L1
217												NINL
218												MBOAT2
219												UNC5D
220												MAD1L1
221												STRBP
222												SHC3
223												AGRN
224												PTPRJ
225												NREP
226												GALNT1
227												ABHD3
228												SLC25A21
229												TMEM220
230												DPY19L1
231												FBN1
232												MEGF11
233												CORO2A
234												NRXN1
235												CPXM2
236												ZSWIM5
237												SOGA1
238												RRAS2
239												SULF2
240												MGAT5
241												LUZP2
242												PRKG2
243												STMN2
244												HIBCH
