# Supplementary material for: Molecular and cellular evolution of the amygdala across species analyzed by single-nucleus transcriptome profiling
Source: Cell Discov. 2023 Feb 14;9:19. doi: 10.1038/s41421-022-00506-y (PMC9929086; doi:10.1038/s41421-022-00506-y)
Supplement: Supplementary file 5 — Supplementary Table S4 [file 41421_2022_506_MOESM5_ESM.xlsx]

## Sheet: Conserved DEGs
Conserved DEGs of each major cell type in inhibitory neuronal datasets, related to Fig. 3
	VIP	TSHZ1	SST	PVALB	PRKCD	LHX8	LAMP5	HTR3A	DRD2	ADAMTS5
1	VIP	FOXP2	SOX6	UNC5B	GABRG1	DACH1	KIT	CNR1	ANO3	IL1RAPL2
2	ADRA1B	TSHZ1	NXPH1	OSBPL3	ARHGAP6	TSHZ2	HAPLN1	ADARB2	RARB	SOX6
3	PROX1	PBX3	STXBP6	SDK1	ZFHX3	GPC5	EGFR	RGS12	MEIS2	NXPH1
4	PLPP4	MEIS2	PTPRM	THSD7A	LRRC1	SAMD5	NXPH1	RELN	RYR3	COL19A1
5	ADARB2	ANO3	PTPRT	ADCY8	ANKFN1	ELAVL2	ADARB2	THSD7B	ARPP21	VWC2
6	CNR1	SV2C		TRPS1	VAT1L	DSCAM	PTCHD4	NFIB	EPHB1	TOX
7	KCNT2	OTOF		SOX6	MEIS2	CEP112	ALK	HTR2C	BAIAP2	KLF12
8	CHRM3	OPRM1		NXPH1	SLIT3	RBMS1	ZEB2	SORCS3	ADCY5	ASTN2
9	ZEB2	OLFM3		ZEB2	BRINP1	GALNT13	IGSF11	SYNPR	EPHA4	TCF4
10	SYNPR	KCNH5		SOX5	BBX		GRIK1	ZBTB16	PHACTR1	RBMS3
11	MAGI3	GRM8		PTCHD4	EPB41L4B		CACNA2D1	TCF4		GRIA4
12	ZBTB16	PRKG1		CCDC136	DPYD		SV2C	THRB		KLHL32
13	BTBD11	ARPP21		MAF	ANO3		NFIB	TMEFF2		KIRREL3
14	SORCS3	XYLT1		ARAP2	GALNT10		GRIN2A	NPAS3		DPP10
15	SHISA6	DPYD		ADGRA1	GALNT16		SLC6A1	GRIP1		PAM
16	TCF4	CACNA2D3		EDIL3	GDA		HOMER2	GALNTL6		LARGE1
17	DSCAM	PBX1		NFIB	KLHL2		ZBTB16	TTC28		DLGAP2
18	NR3C2	SLC35F1		ALK	RYR3		GAD2	NRXN1
19	PCSK2	DOK6		MYO16			PIP5K1B	GRIK2
20	THRB	GABRG3		TOX3			TCF4
21	SHTN1	CAMK1D		CDH12			NYAP2
22	KCNIP1	CHST9		ASTN2			SGCZ
23	NPAS3	ANKFN1		RORA			DNER
24	OXR1	KCND2		HS3ST4			PTPRM
25	LINGO2	UNC5D		KCNC1			RIMBP2
26	ERBB4	EPHA6		TENM1			TMEM132B
27	ANO4	KCNIP4		NYAP2			MCTP1
28	GALNTL6	PPP3CA					SH3RF3
29	SNTG1	CACNA1E					GABRB2
30	GRID2	SIPA1L1					GABBR2
31	PTPRD						DSCAML1
32	CNTN5						ATXN1
33	SOBP						DAB1
34	DAB1						GRIK2
35	GRM7						RIMS1
36	LIMCH1						NAV2
37	MAGI1
38	NRXN1
39	CSMD1
40	CNTNAP2

## Sheet: Human-enriched
Human-enriched DEGs of each major cell type in inhibitory neuronal datasets, related to Fig. 3
	VIP	TSHZ1	SST	PVALB	PRKCD	LXH8	LAMP5	ISL1	HTR3A	DRD2	Mix-cluster	ADAMTS5
1	LAMA3	TLL1	PLCH1	COL12A1	FREM2	PCED1B	GOLIM4	SPON1	CXCL14	CCDC88C	GLRA3	PDGFD
2	SMOC1	RXFP1	SST	CPED1	ADAMTSL1	LHX8	POU6F2	NRG1	ADAMTS6	DCDC2C	DACH2	ST18
3	IQGAP2	TRHDE	FBN2	MYO1B	NCKAP5	STAC	PRELID2		CCK	STRIP2	ARPP21	MYRFL
4	PLS3	SEMA5B	SLC27A6	GRIN2C	PENK	STK33	PKP2		PTGFR	CDH6	PCDH15	CHD7
5	CCK	COL11A1	CMTM8	COBLL1	ACTN2	ARHGAP24	B3GALT2		PLS3	CALCRL		CABLES1
6	LYPD6B	ST8SIA6	WLS	ARHGAP24	SH3RF2	SYT9	NTNG1		EYA1	RBM20		ETV1
7	FIGN	SV2B	KIF26B	SLC9A9	ANKRD34B	RAB3B	NXPH2		PDLIM5	SMAD3		SFRP1
8	SVEP1	PPP1R14C	LHX6	ITGA6	NRP1	VWC2L	TOX3		LRRC39	RGS9		PCSK5
9	PKP2	CFAP54	ELAVL2	SPARCL1	ETV5	PLA2R1	LRIG1		SLC25A48	HTR4		GHR
10	ANKRD29	CUX2	SCN9A	SCUBE3	SEMA5A	EPB41	ATP11C		IGF1	SV2C		RAB3IP
11	PARM1	FSTL4	AFF2	ADAM12	GLDC	CACHD1	CCK		ANKRD50	ONECUT2		EGFR
12	PDE3A	TOX	CDH9	SLC22A3	THSD4	HS6ST3	SOX13		SVEP1	ZFHX4		BCHE
13	CHST15	RARB	BACH1	MME	RFX2	CAPS2	TACR1		NR2F1	EPB41		CCBE1
14	ARL4C	ZADH2	GAS2	SVIL	PDE1A	MMP16	HLF		SHISA6	MYO3A		CDH13
15	HTRA1	EPS8	KLF12	PTPRK	FRMD4B	RALYL	KCNH5		HS3ST5	DCC		ANGPT2
16	LRFN2	WFS1	SPATS2L	ZBTB7C	STON2		LYPD6		CNTN3	LDB2		CRTAC1
17	GLRA2	ILDR2	RPH3A	NPNT	STUM		TOX2		PDZRN3	PENK		ROR1
18	PDZRN3	FAM102B	TCF4	GHR	SSTR2		FRMPD1		PID1	TESC		NTN4
19	COBL	RPS6KA5	SLC44A5	SLC7A2	PTGFRN		ADAMTSL3		ARHGAP18	ITPR1		MAF
20	CCDC85A	NOS1	TENM1	SYT17	ADGRB2		IL1RAPL2		TRPC4	ANKRD33B		PROX1
21	OSBPL1A	ZFPM2	OXR1	COL4A2	GSG1L		PNPLA7		MAGI3	GPR88		LTBP1
22	PTPRE	SORCS2	FRMD5	DOK5	MAML2		WLS		CCDC85A	RIT2		PKP2
23	L3MBTL4	PARD3B		GULP1	RGS6		ST6GAL2		VSTM2A	DRD2		PDE3A
24	NFIB	CDH10		KCNT1	HS6ST2		MYO16		PDE4B	PCSK6		CUX2
25	VWC2	WIPF3		COL4A1	NPHP4		AP1S2		REEP1	ARAP2		CRB1
26	PLD5	SLIT3		PCDH19	FGFR1		SOX5		CNTN5	SLC24A4		ST8SIA4
27	SEMA6D	LRP12		KHDRBS3	AKAP13		KCNT2		CHL1	GRM8		LHX6
28	PCDH10	FRAS1		ARHGAP29	PELI1		COLGALT2		DMD	LRMDA		DCHS2
29	ASIC2	MPPED2		GPR149	STRIP2		ARL4C		NKAIN2	FAT3		GRIP2
30	KCNJ3	NELL2		FAM78B	DOCK1		UTRN			RASGRP1		SYNPO2
31	GABRA1	CPNE5		MTUS1	SLC39A11		PDZRN3			SEC14L5		NFIX
32	DOCK10	RERG		SLC7A8	LAMB1		RAB3IP			CDH7		SPATS2L
33	GAD1	SEMA6D		TSPAN9	LRP12		ITGA9			ARHGAP10		TACR1
34	RANBP17	DGKH		GUCY1A1	EPS8		VWC2			HS3ST4		NFIA
35	ERO1B	SORCS1		PLA2R1	AKAP12		ADAMTS19			GPR63		THSD4
36	FSTL5	NECAB1		TPD52	PKIG		PCDH15			GPR149		TRPM3
37	GRIN2A	SSBP3		CFAP161	SCG2		PTPRB			HRH2		PLCL1
38	SEZ6L	SEZ6L		GALNT7	IRS2		MGAT4C			JCAD		CDK6
39	CCNH	SESN3		TTC39B	CPE		TBC1D4			KCNK2		ADRA1A
40	FOXN3	CHN1		ADCY1	HOMER1		PRMT8			NGEF		NOS1AP
41	NEDD4L	WASF1		PLEKHA1	PCBP3		BCL2			TLE4		THSD7A
42	CNTN4	NIN		OLFM1	SHC3		BACH1			KCNH4		STARD13
43	MAST4	GREB1L		HERPUD2	CDYL2		ARID5B			GABRA5		GSAP
44	SMARCA2	VSNL1		NCK2	JAM3		KCNC2			B3GALT5		SOX5
45	FAM171B	RAPGEF5		KCNH1	ARAP2		POLA1			MYO5C		ELAVL2
46	MICU1	MBNL2		UHRF1BP1	TMEM120B		RBMS3			DGKH		KLHL5
47	DNER	CDK17		PPARGC1A	RFC3		SPOCK1			PTPDC1		NFIB
48	PPM1H	PARD3			NPAS2		ABI1			ALDH3A2		BRINP2
49	NCAM2	CDH18			GRIK3		TMEM132D			GLB1L3		PIP5K1B
50	GABBR2				RNF19A		ANKRD6			MMD2		DOCK11
51	INPP4B				FNDC3B		LRRC8B			LAMB1		MYRIP
52	AFDN				PTPN5		GRK3			RAMP1		SLC24A2
53					AJAP1		MEF2C			NDST3		GAD1
54					MAML3		PHYHIPL			EML1		EFNA5
55					DPY19L3					WIPF3		GRIN2A
56					GALNT18					MGAT5B		LGI1
57					TRPC4					GUCY1A1		L3MBTL4
58					MBNL2					GUCY1A2		SLC44A5
59					BLCAP					KLHL2		SLC6A1
60					GAP43					RPS6KA5		PRKD1
61					ZFPM2					CPNE5		GNAS
62					PLCL1					EPB41L2		PPM1L
63					SLC35F3					CAMKK2		KCNH7
64					PDE1C					GRM1		MAST4
65					CCDC6					INPP5A		EPB41L3
66					ABLIM2					SH3BGRL2		SPOCK1
67					BTAF1					TMOD1		GRK3
68					PGAP1					SGPP2		MTUS2
69					PRKAG2					RAB40B		ABLIM1
70					UBASH3B					HTR2C		APC
71										HS3ST5
72										RERG
73										LRRK2
74										SMPD3
75										ACTN2
76										CEP128
77										RTTN
78										WSCD2
79										PDZD2
80										ITGAV
81										JPH1
82										SORCS1
83										HS6ST3
84										ACTN1

## Sheet: Macaque-enriched
Macaque-enriched DEGs of each major cell type in inhibitory neuronal datasets, related to Fig. 3
	VIP	TSHZ1	SST	PVALB	PRKCD	LXH8	LAMP5	ISL1	HTR3A	DRD2	Mix-cluster	ADAMTS5
1	CALB2	B3GAT2	PIP5K1B	ANO1	SCN5A	GBX1	BMP6	RNF220	EPS8	GPC6	SEMA6D	PDZRN3
2	SLC1A2	TCERG1L	XYLT1	UST	KCNK13	WLS	NOS1	MBP	ASIC2	PDE10A	SCN5A	ANK1
3	CHSY3	SYT10	DGKG	PLEKHD1	SV2C	EBF4	TPD52L1	SV2B	NTN4	PRKCB	MARCHF1	RUNX2
4	LUZP2	EPHA3	HDAC4	TAFA4	LRMDA	TMEM163	PPFIBP1	LDB2	MAML3	PLCL2	SORCS2	RASGRF2
5	NETO2	MDGA1	GRM1	FAM184B	EFCC1	HTR4	CDH13	TAFA1	PLPPR1	RAPGEF5	SDK2	TMEM132C
6	LRP1B	EPHB1	CACNG3	GREM2	EPHB1	PTCHD1	CRTAC1	ZFPM2	NECAB1	SGK1	NGEF	HS6ST3
7	TTC28	SPON1	IQSEC1	PREX2	MEIS3	MEGF11	KIF13A	TRPM3	NR3C2	CACNB2	SEZ6L
8	FRMD5	CRACDL	SLC24A3	IL12RB2	MARCHF1	ADAMTS6	MTUS2	PTPRK	PRR16	KIRREL3	GRIK4
9	ROBO1	STON2	RPS6KA2	HEG1	MYT1	MPPED2	GRIA4	XYLT1	KCNQ5	DGKI	NOVA1
10	OPCML	PATJ	PACRG	HS3ST1	KCNN3	BCL11A	PDZD2	ST6GALNAC5	TSPAN5	RYR2	GALNT13
11	KAZN	SDK2	TMEFF2	FRMPD1	FGFR2	VSTM2L	ATG7	CLSTN2	PRKCA	CAMK1D
12	NCAM1	VWC2L	AAK1	CTSC	DACH2	INSYN2A	KCNAB1	DOCK4	CDK14	SIK3
13		RHOJ		TAFA2	WSCD1	TRIM36	NTM	PEX5L	DSCAM
14		LZTS1		ADAMTSL1	KIFC3	HRH2	SLC35F1	RALYL	PCLO
15		ARHGAP22		C6	TLE4	SORCS3	KAZN	KCNIP4	FRMD5
16		PTPDC1		FREM2	RGS20	RIT2	TNR		DPP6
17		BCL11A		HS6ST3	CDH22	GRIK3	CHSY3		KCNQ3
18		NRP2		TRPC4	DNAH6	CUX2	RNF150		CACNA1B
19		GNG4		TGFB2	ARAP1	SCN9A	PTPRD
20		IPCEF1		RHOBTB3	COCH	PDE3A	CDH4
21		FGFR2		COL5A1	THSD7B	ST6GAL2	FGF12
22		ZBTB7C		MCUB	CCDC88C	NELL1	TCF12
23		GALNT7		NPFFR1	RSPH1	MYH14	FMNL2
24		CDIN1		ABTB2	DGKH	HMGCR	LRRTM3
25		GULP1		RTN4RL1	SEZ6L	ST8SIA1	SYN2
26		TENM1		TOX2	PTPDC1	FHIT	PRSS55
27		WSCD2		DYSF	ZFHX4	CPT1A	RGS7
28		ADCY2		SLCO2A1	CALD1	NIPAL3	PBX1
29		KHDRBS3		FGF9	RASGEF1A	TRPM3	XKR4
30		C6		RBMS1	PLAAT1	SLIT3	SAMD12
31		SPAG16		FAM222A	SEZ6	LRRK1	SIPA1L1
32		NCOR2		HTRA1	MAST3	DIPK2A	DPP6
33		TNPO1		SPATS1	VWF	SASH1	CTNNA2
34		NEO1		CMTM8	CMTM8	TSPOAP1	PRKCE
35		CARMIL1		LRRC8B	LAMA3	AKAP12	IL1RAPL1
36		ATP8A1		AJAP1	GRIK4	TMTC4	CACNA1A
37		ZSWIM6		PDE9A	HPCAL4	FIGN	CCSER1
38		KCNJ3		LYPD6B	GREB1L	GLRA2	FGF14
39		HECW1		INSYN2A	ADCY5	GPRIN3	DPP10
40		CLASP1		INPP5J	CPNE2	CNTN6
41		AOPEP		KLHL5	PSMF1	PLD5
42		SORBS2		LAPTM4B	ACTN1	CORO2A
43		CELF4		TRMT9B	SEMA4D	NSUN3
44		SYNE1		PANK1	RUNX1T1	KLF8
45		CACNA1C		CPLX1	ADAM23	FAT3
46				CNTN4	GNAL	SLC35F3
47				CABP1	SDC3	CDH18
48				PDE1C	JAKMIP1	MSI2
49				VAV2	CALN1	RGS7
50				RAB27B	SUSD4
51				STARD13	CACNA1E
52					NEBL
53					GRM7

## Sheet: Mouse_enriched
Mouse-enriched DEGs of each major cell type in inhibitory neuronal datasets, related to Fig. 3
	VIP	TSHZ1	SST	PVALB	PRKCD	LXH8	LAMP5	ISL1	HTR3A	DRD2	Mix-cluster	ADAMTS5
1	SVIL	NTNG1	MOXD1	NEK7	PCSK6	KHDRBS2	CRISPLD1	ZFHX3	CADPS2	ZFHX3	TSHZ2	MOXD1
2	EGFR	ADAMTS3	COL25A1	MCTP2	ATP10A	SDK1	HCRTR2	RGS6	NELL1	SLIT3	DSCAM	NDST4
3	ADAM12	CPNE4	FAM135B	COL26A1	POU6F2	CDH4	LAMP5		SLC7A14	TMTC1		TMCC3
4	SEMA5B	GAREM1	KCNC2	GPR176	RPS6KA2	GABRB2	SEMA5A		EPHA7	ADAMTS3		HTR2C
5	PTPRZ1	SPHKAP	NKAIN3	CRTAC1	TMCC3	LINGO2	IL1RAP		BTBD11	GDA		RAPGEF5
6	UST	PLCL1	RBFOX1	TMEM44	MBNL1	NCAM2	RELN		TCF12	RGL1		FAM135B
7	KIF26B	RGS6		CLSTN2	EPHA4	ASIC2	PLD5		THSD7A	ARHGAP6		ZEB2
8	CNTN6	UNC13C		CEMIP	GALNT17	PTPRD	MLIP		GARNL3	PDE1A		PTPRT
9	SLC44A5	TRPM3		SCN9A	RASGEF1B	LRRTM4	UNC5C		CHSY3	ATP2B1		CIT
10	VSNL1	PDE4B		SNCA	DOCK10	GRIK2	ADAMTS17		DLC1	MCTP1		ALK
11	UBASH3B	SLC16A2		SLC4A4	HDAC9		CDH20		BRINP3	CACNA1E		CDH4
12	SLC2A13	INPP4B		MICAL2	LDB2		MGLL		PEX5L	NRG1		AMPH
13	CALN1	CDH8		ANO4	FSTL4		MPDZ		RAB3C	DGKB		OXR1
14	SDK1	KCNJ6		FRAS1	ZDHHC14		RASGRF2		SLC35F1			PDE10A
15	SORCS1	PEX5L		DIP2A	RGL1		KCTD16		ERBB4			NRCAM
16	GRIK1	CNKSR2		INPP4B	PTPRR		DLC1		APP			FRMD5
17	GPC6	ELMO1		PTPRE	CTDSPL		TRPC5		CCSER1			NTM
18	CIT	SGCD		MEF2C	SOX5		GAD1		GRID2			GRIP1
19	THSD7A	FAT3		GRK3	PDZRN4		PRKCA		LINGO2			KCNMA1
20	KCNN2	FAM189A1		ITPR1	SYT16		SLC2A13		APBA1			GRIA1
21	SLC35F4	B3GALT1		FMN1	KCNQ5		PAM		PDE4D			RBFOX1
22	ABLIM1	CDH13		IL1RAPL2	CNTN3		KCNH7		NRG3			GRM5
23	KCNQ5	LDB2		FSTL5	GABRA2		KCNN2		NBEA
24	FRMPD4	CUX1		INTS6L	TIAM1		RAPGEF4		LRFN5
25	MEF2C	CACNA2D1		TMEM108	RALYL		NKAIN3		NRXN3
26	NBEA	GRIN2A		PID1	PRICKLE2		BACH2		FGF12
27	DCC	PLEKHA5		LIMCH1	GRID1		ATRNL1
28	SLC35F1	DGKB		PPM1H	KALRN		PHACTR1
29	PAM	TMEFF2		SPOCK1			ERBB4
30	PDE10A	TNR		PRKG1			FRMPD4
31	SYN2	PPM1E		PKNOX2			RAB3C
32	REV3L	SAMD12		DLC1			HDAC9
33	KCNIP4	PHACTR1		KCNC2			HCN1
34	SETBP1	RALYL		CHRM3			APBA1
35	PDE4D	GPR158		PCSK2			ASTN2
36	CACNB2	LRP1B		KCNIP1			NTRK2
37	GRIP1	PLCB1		ALCAM			LARGE1
38	CSMD3	TNIK		ERBB4			NAV3
39	NRXN3	CELF2		SH3RF3			GRIP1
40	CTNNA2	KIRREL3		DNER			SNTG1
41	GRIK2	ROBO1		GPC6
42	NRG3	HIVEP2		ESRRG
43	GRIN2B	DPP10		ELAVL2
44	CCSER1	LRRC7		CACNA2D3
45	CTNND2	TENM4		TCF4
46	AUTS2	KALRN		SGCZ
47		CADM2		OXR1
48		NLGN1		ENOX1
49		CSMD3		SCN1A
50		DOCK3		DLGAP2
51		GABRB3		RASAL2
52		RIMS2		DAB1
53				RBMS3
54				LRRC4C
55				GALNTL6
56				EPHA5
57				CNTNAP2
58				HCN1
59				FGF12
60				PDE4D
61				PCDH9
62				PPFIA2
63				SNTG1
64				CNTN5
65				FRMD5
66				GRIA4
67				KCND2
68				XKR4
69				CACNA1D
70				ADGRB3
71				CSMD1
72				NAV3
73				MAGI2
