# Supplementary material for: Molecular and cellular evolution of the amygdala across species analyzed by single-nucleus transcriptome profiling
Source: Cell Discov. 2023 Feb 14;9:19. doi: 10.1038/s41421-022-00506-y (PMC9929086; doi:10.1038/s41421-022-00506-y)
Supplement: Supplementary file 6 — Supplementary Table S5 [file 41421_2022_506_MOESM6_ESM.xlsx]

## Sheet: DRD2 clusters
DEGs of two DRD2 clusters in integrated inhibitory neuronal datasets, related to Fig. 3
	myAUC	avg_diff	power	avg_log2FC	pct.1	pct.2	cluster	gene
UNC5D	0.906	0.727978	0.812	1.05025	0.99	0.612	6 DRD2-1	UNC5D
PENK	0.86	1.14267	0.72	1.64852	0.763	0.081	6 DRD2-1	PENK
HS3ST4	0.836	0.650598	0.672	0.938615	0.911	0.54	6 DRD2-1	HS3ST4
GRIK3	0.835	1.03264	0.67	1.48979	0.741	0.08	6 DRD2-1	GRIK3
SLC24A4	0.823	0.707759	0.646	1.02108	0.863	0.417	6 DRD2-1	SLC24A4
PTPRM	0.812	0.334014	0.624	0.481881	0.951	0.855	6 DRD2-1	PTPRM
DRD2	0.765	0.905703	0.53	1.30665	0.606	0.094	6 DRD2-1	DRD2
DCDC2C	0.764	0.775582	0.528	1.11893	0.709	0.293	6 DRD2-1	DCDC2C
ZFHX4	0.745	0.308877	0.49	0.445615	0.909	0.776	6 DRD2-1	ZFHX4
SEMA5A	0.74	0.672551	0.48	0.970285	0.698	0.389	6 DRD2-1	SEMA5A
MGAT4C	0.735	0.591172	0.47	0.852881	0.735	0.38	6 DRD2-1	MGAT4C
SYNPR	0.733	0.305392	0.466	0.440588	0.927	0.748	6 DRD2-1	SYNPR
SORCS3	0.732	0.262706	0.464	0.379005	0.937	0.821	6 DRD2-1	SORCS3
FHOD3	0.724	0.540157	0.448	0.779281	0.724	0.406	6 DRD2-1	FHOD3
PRKD1	0.722	0.402894	0.444	0.581254	0.838	0.621	6 DRD2-1	PRKD1
GUCY1A1	0.715	0.251839	0.43	0.363327	0.905	0.793	6 DRD2-1	GUCY1A1
CHRM3	0.714	0.744261	0.428	1.07374	0.58	0.2	6 DRD2-1	CHRM3
PDE4B	0.714	0.20063	0.428	0.289448	0.982	0.894	6 DRD2-1	PDE4B
TRPM3	0.711	0.47048	0.422	0.678759	0.791	0.527	6 DRD2-1	TRPM3
TENM1	0.703	0.21	0.406	0.302966	0.932	0.855	6 DRD2-1	TENM1
SNCA	0.703	0.289147	0.406	0.417151	0.874	0.711	6 DRD2-1	SNCA
CALCRL	0.701	0.401855	0.402	0.579754	0.785	0.524	6 DRD2-1	CALCRL
EBF1	0.894	1.39876	0.788	2.01798	0.799	0.026	15 DRD2-2	EBF1
FOXP2	0.874	1.24474	0.748	1.79577	0.793	0.084	15 DRD2-2	FOXP2
GALNT18	0.837	0.603568	0.674	0.870764	0.955	0.566	15 DRD2-2	GALNT18
ERBB4	0.83	0.472112	0.66	0.681114	0.99	0.763	15 DRD2-2	ERBB4
UST	0.82	0.894285	0.64	1.29018	0.784	0.183	15 DRD2-2	UST
NTM	0.818	0.633401	0.636	0.913805	0.956	0.556	15 DRD2-2	NTM
GPC5	0.81	0.682273	0.62	0.984312	0.906	0.529	15 DRD2-2	GPC5
NRG3	0.809	0.415611	0.618	0.5996	0.999	0.83	15 DRD2-2	NRG3
TAC1	0.785	0.956282	0.57	1.37962	0.582	0.016	15 DRD2-2	TAC1
LINGO2	0.768	0.701472	0.536	1.01201	0.785	0.372	15 DRD2-2	LINGO2
HS6ST3	0.76	0.189047	0.52	0.272737	0.967	0.921	15 DRD2-2	HS6ST3
DSCAM	0.746	0.361981	0.492	0.522228	0.959	0.751	15 DRD2-2	DSCAM
RASGRF2	0.745	0.32578	0.49	0.470002	0.942	0.776	15 DRD2-2	RASGRF2
LIMCH1	0.741	0.389824	0.482	0.562398	0.938	0.675	15 DRD2-2	LIMCH1
CNTN3	0.739	0.268147	0.478	0.386854	0.961	0.814	15 DRD2-2	CNTN3
RELN	0.733	0.572955	0.466	0.826599	0.754	0.319	15 DRD2-2	RELN
CDH12	0.731	0.49829	0.462	0.718881	0.788	0.479	15 DRD2-2	CDH12
FRMD4B	0.731	0.524581	0.462	0.75681	0.771	0.392	15 DRD2-2	FRMD4B
TNR	0.723	0.606806	0.446	0.875436	0.673	0.265	15 DRD2-2	TNR
CNR1	0.716	0.642748	0.432	0.927289	0.536	0.117	15 DRD2-2	CNR1
MME	0.711	0.521355	0.422	0.752156	0.801	0.367	15 DRD2-2	MME
NTRK3	0.705	0.231642	0.41	0.334189	0.993	0.876	15 DRD2-2	NTRK3
PARD3B	0.705	0.466229	0.41	0.672626	0.761	0.389	15 DRD2-2	PARD3B
PLD5	0.703	0.561957	0.406	0.810733	0.618	0.251	15 DRD2-2	PLD5
