# Supplementary material for: Molecular and cellular evolution of the amygdala across species analyzed by single-nucleus transcriptome profiling
Source: Cell Discov. 2023 Feb 14;9:19. doi: 10.1038/s41421-022-00506-y (PMC9929086; doi:10.1038/s41421-022-00506-y)
Supplement: Supplementary file 7 — Supplementary Table S6 [file 41421_2022_506_MOESM7_ESM.xlsx]

## Sheet: Weighted genes
Weighted genes of CoGAPS Patterns in inhibitory neuronal datasets, related to Fig. 3
	Pattern_1	Pattern_2	Pattern_3	Pattern_4	Pattern_5	Pattern_6	Pattern_7	Pattern_8	Pattern_9	Pattern_10	Pattern_11	Pattern_12	Pattern_13	Pattern_14	Pattern_15	Pattern_16	Pattern_17	Pattern_18	Pattern_19	Pattern_20	Pattern_21	Pattern_22	Pattern_23	Pattern_24	Pattern_25	Pattern_26	Pattern_27	Pattern_28	Pattern_29	Pattern_30	Pattern_31	Pattern_32	Pattern_33	Pattern_34	Pattern_35	Pattern_36	Pattern_37	Pattern_38	Pattern_39	Pattern_40	Pattern_41	Pattern_42	Pattern_43	Pattern_44	Pattern_45	Pattern_46	Pattern_47	Pattern_48	Pattern_49
1	LMO3	RAB3IP	ROBO2	SYNJ2	DCC	NFIA	IL1RAPL2	ASTN2	XYLT1	ADAMTS3	CRADD	PRELID2	EDIL3	SAMD5	KCNH1	TRPM3	HS6ST3	NR6A1	EPHA5	NAALADL2	KLHL1	PTPRO	ST18	DCC	ESRRG	KCTD8	MAML2	PARD3B	BACH1	GPC5	FIGN	CDH9	MAN2A1	CDH4	ITGA9	SLIT2	CDH13	KIF26B	PDE1C	MOB3B	PCSK2	DGKG	MAGI3	CDH12	COL25A1	BCL2	SLC24A3	SPARCL1	PTPRK
2	SGCD	CMTM8	PCDH7	SGCZ	RYR3	SLIT2	NXPH1	UBASH3B	CARMIL1	MME	WWOX	NTNG1	DSCAM	SASH1	PDE10A	EPHB1	HS3ST4	FARP1	CDH4	DPH6	VWC2L	CSMD2	KCNH8	TRPM3	BCL11A	FRMD5	CEP112	NRP2	GRIK1	DPP10	SORCS1	CDH10	HS6ST3	LHFPL3	PLCG2	PRKG1	CHST11	GTDC1	DGKG	CEP112	GALNT18	PTPRE	SRRM4	KIRREL3	GDA	BACH2	MAML3	NAALADL2	GULP1
3	GTDC1	BRINP2	NRG3	RASSF8	SLC24A2	CRIM1	DDR2	MSI2	SEMA5A	DACH1	ZDHHC14	UNC13C	TRPM3	NKAIN2	LMO7	MMP16	TRPC3	BRINP1	FOXN3	UPP2	PCED1B	NELL2	DOCK5	NTM	GUCY1A2	LPP	ITPR2	EPHA3	ELAVL2	NRG3	PBX1	RASSF8	PTPRK	GALNTL6	CDH12	RASGRF2	KLHL32	TENM3	FLRT2	SMARCA2	SEMA6D	CEP112	PCSK5	TMEFF2	PTPRR	CRIM1	TRPS1	GAB2	FNDC3B
4	NKAIN3	PCDH19	ROBO1	PTK2B	ARPP21	DPH6	CXCL14	GAD1	CPNE4	ADAMTS19	SLC6A1	PKP2	DOCK10	DGKI	NPAS2	COL25A1	FSTL4	GABRA1	SNTG1	ESRRG	EPB41	TENM3	CREB5	ENOX1	FRMD5	RCAN2	LRMDA	TACR1	GAD1	KCNIP4	L3MBTL4	PACRG	ZDHHC14	SUSD4	CAMK1D	DPP10	SLCO3A1	RANBP17	MSI2	GALNT18	KCTD1	KCTD8	ZEB1	ROBO2	PTPRT	MBNL2	MSI2	ADGRL2	SRGAP1
5	KCNJ6	PDZRN3	NCAM2	SV2B	SGCZ	PARD3	MYO16	ST8SIA5	NKAIN3	VAV3	PLCG2	NRG1	PLCL1	DTNA	ARHGAP26	CDH2	NDST3	PLCG2	PDE3B	SLC24A3	HS6ST3	OLFM3	NCKAP5	INPP4B	EFNA5	UPP2	FKBP5	VSNL1	CTNNA3	ZFPM2	MTUS2	TCF12	MCTP1	SNTG1	DOK5	FAM189A1	FARP1	LPP	SHC3	SPAG16	GUCY1A1	KCTD16	SHC3	LRRTM4	LRFN5	DPH6	RBMS1	CNTN4	CAMKMT
6	GABRG3	RAB27B	DSCAM	ZFPM2	MEIS2	PLCB4	WLS	ZBTB16	FAM110B	RIT2	EDIL3	GRIN3A	KCNH7	PBX1	BRINP1	SNTG1	CDH20	CTNNA3	CRIM1	GABRA2	ELAVL2	EML5	ENPP2	FMN1	DAPK1	FOXN3	DISC1	PREX2	NR6A1	PRKG1	PLXNA4	SPOCK3	UPP2	FSTL5	MAML3	SGCZ	ASTN2	FRMD3	NYAP2	DOCK4	RASGRP1	FAM189A1	STARD13	SFMBT2	SGCD	RANBP17	PAM	MAGI3	LHFPL3
7	CDH4	FAM135B	CNTN4	DNAH8	LDLRAD4	FUT9	SEZ6L	ADGRL2	ATP2B4	CDH6	RYR2	TOX	EPHA7	SHISA9	PPM1E	RNF150	ARHGAP42	WWOX	TMEFF2	CCNH	TSHZ2	MCTP1	FRMD4B	GNAL	SETBP1	CAMKMT	DOCK4	LTBP1	SYN3	GPC6	CAMK4	GAB2	RCAN2	EXT1	TENM3	SH3RF3	SPOCK1	RAB27B	PAM	LRFN5	RPS6KA5	BACH2	BTBD11	UNC5C	ST6GALNAC3	SEMA6A	RAB3C	ESRRG	ST6GAL2
8	IGSF11	OSBPL3	LRRTM4	TMTC1	CACNA2D3	ZEB1	ENOX1	GPR158	ADCY2	FRMD4B	TMEFF2	EYA4	ARHGAP26	NCAM2	MBNL2	ESRRG	CNTN3	MPDZ	NRG3	EML5	PLA2R1	SPAG16	PLCL1	DPP6	FOXN3	EFNA5	NFIA	CDH20	SRRM4	PCDH9	VWC2L	ENOX1	CDH2	RALYL	SMARCA2	CAMK1D	FAM189A1	CRIM1	MTUS2	EML6	KLHL2	FRMD5	EPHA7	FRMPD4	NPAS3	SHC3	SORCS2	NKAIN3	LDLRAD4
9	LRFN5	ARL4C	CNTNAP2	SAMD3	RAPGEF5	CACNB2	SDK2	GABBR2	CALN1	HS3ST5	CCNH	SPHKAP	DLG1	PRKD1	EML5	CNTN5	RALYL	SETBP1	UPP2	FHIT	GLIS3	CHST11	PTPRK	ADAM23	CDH2	PRKCB	CHST11	SYNDIG1	ARL4C	CDH4	CELF2	CDH12	ITGA9	NRG3	HLF	HECW1	SRRM4	CTNNA3	SETBP1	WWOX	CPE	TMEM232	CHST11	LIN7A	TENM1	VAT1L	PTPRO	KHDRBS3	KCNIP4
10	PRR16	IGF1	PCDH9	LHFPL3	ROBO1	KCNIP4	SLIT3	ZDHHC14	DGKH	GPR149	SPAG16	GOLIM4	ARL15	NRG3	PLXNA4	ROBO2	IL1RAPL2	RASGRF2	RORA	CAMKMT	CPNE4	CALN1	ZEB2	LRRTM3	NR3C2	DSCAM	CTBP2	HTR7	TIAM1	PCDH7	MSI2	NELL2	BICC1	MPDZ	BTBD9	ZBTB20	DAB1	EPHB1	SLC35F3	FAM110B	BRINP3	GABRA2	EML6	LMO3	UPP2	NPAS2	FAM135B	DTNA	TRIM9
11	FAM135B	NTN4	ARHGAP26	KCNH1	GNAL	MAGI3	KIRREL3	GTDC1	SPHKAP	RBMS1	BTBD9	EPHA3	RASGRF2	BTBD9	SLC24A3	ASTN2	CALB1	PLCB4	PLCB4	SORCS2	PDZRN4	FUT9	CTNNA3	ARL15	ADGRL2	PDE4B	ETV6	OPRM1	DSCAML1	RBFOX1	GABRG3	AGAP1	FAM110B	LRRTM4	SLC24A3	CNTN5	WWOX	ANO4	MAN2A1	ARHGAP26	DGKH	GRM7	PCSK2	GALNT18	DTNA	CDH2	NETO1	SMARCA2	SH3GL2
12	GPR158	UBASH3B	LRP1B	DGKG	DGKH	RORA	ALK	GALNT18	GRIA4	KCTD8	PEX5L	PTCHD4	KLHL13	ADAM23	RNF150	GRID2	SVEP1	UNC5C	RNF150	NKAIN3	DLC1	TRIM9	GAB1	TENM2	LIMCH1	NR3C2	NKAIN3	CPNE8	OSBPL3	SMARCA2	LINGO2	HECW1	SH3GL2	KCNIP4	ZSWIM6	DSCAML1	CDK14	CHN1	CTNNA3	BRINP2	CHST11	CDH18	MYRIP	RORA	NPAS2	EXT1	FLRT2	KLHL32	MTUS2
13	CCNH	SHC3	PTPRD	EML6	CALN1	ARHGAP26	ADARB2	SLCO3A1	PRKAG2	ONECUT2	RPS6KA2	KIT	PCDH7	TENM3	SETBP1	FUT9	GUCY1A1	TENM3	VAT1L	LRFN5	MAGI3	SPOCK3	SLC24A2	GRID2	ATP2B1	CNTN5	SLC9A9	MGAT4C	CDH4	TENM3	NECAB1	DOCK4	EML6	SMARCA2	ARL15	KCND2	NKAIN3	SEZ6L	GRK3	RCAN2	TMTC1	DTNA	NTRK3	FOXN3	DGKI	PARD3	MCTP1	CTNNA3	RPS6KA5
14	NTRK3	KLHL32	RBFOX1	ST6GALNAC5	PDZD2	MSI2	SLC35F4	FARP1	FOXO1	CDH11	CAMKMT	DCC	TNIK	GPR158	LIMCH1	CDK14	ARHGAP18	SH3RF3	FAM110B	KCNIP4	MSI2	TMTC1	PDE1C	NRG3	FOCAD	FRAS1	RAD51B	LYPD6	ARNT2	LIMCH1	PDE10A	BTBD11	FRMD3	PDE3B	EPHB1	RBFOX1	SCN1A	ELMO1	KCND2	CDHR3	TRHDE	SHC3	ARL15	CDH9	CHRM3	PPM1E	UNC13C	SOX5	TNIK
15	PDZD2	UTRN	TMEFF2	SAMD5	RALYL	NR3C2	SGCD	GABRG3	FNDC3B	NETO2	TCF12	LIN7A	SNCA	KCNH7	PTPN13	ADAM23	COL12A1	LRRTM3	FMNL2	BTBD9	BRINP3	NPAS3	EDIL3	GABRB2	GAD1	FLRT2	ZBTB20	CHRDL1	SMARCA2	HS6ST3	NPAS2	LRRTM4	NPAS2	LRFN5	RBFOX3	OSBPL6	LARGE1	HS6ST3	NR3C2	FLRT2	NR3C2	TRIM9	NCAM2	LRRC4C	WWOX	KLHL32	CHSY3	KCNIP4	NELL2
16	RBFOX3	PPARGC1A	DMD	CACHD1	KCNQ5	KLHL32	PRR16	EPHB1	DACH2	CACHD1	NR3C2	ASTN2	SOX5	PCDH7	SORCS2	LRFN5	MAN2A1	SLCO3A1	ASIC2	KCNQ5	PLCB4	DPYD	ARAP2	SH3RF3	RGS12	NAALADL2	CACHD1	CRTAC1	RCAN2	SLC8A1	EDIL3	TENM3	PLD5	EPHA6	IGSF11	TENM3	SLC35F3	PTPRE	FAM189A1	PCDH7	DAPK1	LRFN5	PARP8	RYR2	NKAIN2	ELMO1	CDH7	ATRNL1	PLCG2
17	RPS6KA2	NETO2	LRRC4C	TMEM132D	CSMD1	TBC1D4	DSCAM	SRRM4	KLF12	UTRN	FRMPD4	ADARB2	TIAM1	PRKCB	NR6A1	PTPRO	ZBTB7C	LINGO2	GAD1	EPHB1	DSCAM	CHSY3	PDE4B	PCDH9	FHIT	NRG1	ZFHX3	CHST9	XKR4	CNTN3	TMEFF2	MPDZ	EPB41L3	CNTNAP2	TMEM65	RUNX1T1	EML6	DPH6	RGS6	GABRA2	SPON1	FHIT	SLC44A5	LRP1B	RALYL	SPAG16	EPB41L3	TRPS1	DLG1
18	NAALADL2	VSNL1	DAB1	OPRM1	RYR2	SRGAP1	NFIB	SHC3	AK5	GSG1L	PCDH9	GRIK1	DCC	DLG1	ZSWIM6	BTBD9	ADAM12	PTPRD	CPE	PARD3	STAC	EPB41L2	FBXL7	SLC35F1	NYAP2	ASIC2	SYN3	SLCO5A1	SCN1A	GNG7	TRHDE	RAB3C	VAV3	NKAIN2	PRKCB	PLCB1	MYRIP	PDE10A	GRIA4	FCHSD2	ALCAM	EFNA5	DSCAM	PHACTR1	SCN1A	SGK1	PLCL1	NFIA	SFMBT2
19	CNTN5	KCNIP1	PLCB1	SGK1	CAMK4	TMEM232	GRIK1	ENTPD3	NELL2	RARB	ATRNL1	NXPH2	ATP2B1	FHIT	GPR158	CTNNA3	PRKD1	OPCML	SDK2	PCDH7	STXBP6	GNAL	ELMO1	SNTG1	LRRC4C	DLG1	FOXN3	NOS1	GARNL3	BTBD9	SLC35F1	INPP4B	EML5	PHACTR1	NEDD4L	GABRG3	EPB41L2	HCN1	GALNT17	SORCS2	CHN1	FARP1	TMEM232	NKAIN2	GALNTL6	GPR158	GNG7	DMD	CNTN4
20	EPB41L3	THSD7A	CSMD1	NOS1	HS6ST3	TMEM132B	PDE1A	DNER	CPE	RBM20	MMP16	NKAIN3	CRIM1	FAM189A1	ADAM23	MAML3	CPNE8	SH3GL2	DMD	RNF150	HTR2C	ATP2B1	ZBTB20	PTPRM	USP25	DAB1	SOX5	HS3ST5	KCNJ3	PARD3B	ROBO2	TENM1	NETO2	NEGR1	WWOX	DLGAP2	PDE4D	GRK3	ATP2B1	SGCD	DIAPH2	NR3C2	FMN1	PRKG1	SPOCK3	EPB41L3	NPAS2	NTRK3	FAM189A1
21	CHSY3	RBMS3	KCNIP4	CTBP2	PTPRD	PCDH9	GABRG3	ATRNL1	CAMK1D	ZFPM2	DTNA	SV2C	ARNT2	LRRC4C	CNTN5	EML5	PCSK2	MCTP1	TMEM132D	FRMPD4	SAMD3	PTPRM	PCSK6	SPHKAP	TCF12	PAM	LDLRAD4	TRPM3	KCTD16	L3MBTL4	NR6A1	CAMK4	COBL	ZBTB20	TENM4	RPS6KA2	ASAP1	PRKAG2	KCTD8	RPS6KA2	GFRA1	SPOCK1	SORCS3	OPCML	ADGRL2	DGKH	MMP16	ELMO1	PAM
22	AK5	NHS	NEGR1	CHRM3	ITPR1	GARNL3	SORCS3	PCBP3	MYO16	THRB	GRIP1	TOX3	PARM1	AGAP1	ZDHHC14	SORBS2	SLIT2	MSI2	ASTN2	DMD	ARHGAP24	ENOX1	MAN2A1	KCNH7	ANO4	CHSY3	PLD5	PCDH19	SPAG16	SPAG16	CCDC85A	ADGRL2	PLXNA4	DOCK4	ATP11C	GRIP1	SPAG16	VSNL1	TENM3	XKR4	RNF150	KHDRBS2	ROBO2	KHDRBS2	DIAPH2	FARP1	GUCY1A2	TCF12	KCND2
23	NPAS2	GAB2	GRID2	PCBP3	DPP6	GALNT13	NCALD	CLSTN2	RFC3	ENTPD3	OXR1	NFIX	NR3C2	GRIP1	KHDRBS3	LRRTM4	GULP1	SPAG16	DAB1	FLRT2	ELAVL4	ARL15	KANK1	KIRREL3	PRKAG2	NRG3	HIF3A	CCDC85A	ST8SIA5	SYN3	CALN1	MEF2C	TNR	LRP1B	DLG1	ATRNL1	RUNX1T1	UPP2	PCDH9	LARGE1	CDH11	ASIC2	CALN1	GRID2	TMEM132B	DOCK4	PRKCB	PCDH9	NKAIN3
24	ADAM23	TBC1D4	ATRNL1	GPC5	SNTG1	RYR2	RELN	PBX1	PPM1E	FOXO1	EXT1	PID1	PDE3B	TMTC1	PACRG	CPE	PLXDC2	PLCB1	KCNH7	TCF12	CNTN3	RCAN2	CDH20	KHDRBS2	PKNOX2	GRM7	GALNTL6	UST	KHDRBS2	EPB41L2	SOX5	BTBD9	SNCA	TNIK	KCNAB1	ARL15	FHIT	KCNJ6	DTNA	EXT1	CYP7B1	NTRK3	GRID2	RBFOX1	CDH18	CNKSR2	GPR158	SRRM4	UNC5C
25	INPP4B	TMEM132D	OPCML	CARMIL1	PHACTR1	KCTD1	RALYL	BTBD11	GALNT13	NRG3	SETBP1	LUZP2	NR6A1	DSCAM	SEMA6D	DPP6	ST6GALNAC3	ZBTB20	FRMPD4	TIAM1	MMP16	INPP4B	NTM	KCNIP4	TMEFF2	FMNL2	CHD7	HCRTR2	UNC5D	NTRK3	PRKD1	DTNA	DAPK1	NTM	TCF12	DAB1	PDE3B	PLCB4	NEGR1	DAB1	ADAM23	SGCZ	MAN2A1	CSMD1	USP25	ADCY2	NRG1	TENM2	BRINP1
26	AFF2	CRB1	RORA	CACNA2D1	LDB2	NEGR1	CHRM3	FAM135B	GRM1	DLC1	ADAM23	EGFR	TRIM9	NEGR1	ESRRG	NKAIN3	ST6GALNAC5	FRMD5	PIP5K1B	GUCY1A2	NOS1AP	ATRNL1	NFIA	FMNL2	DLG1	GALNT13	PRKCA	NKAIN3	RBMS3	PRKAG2	GALNTL6	KCNIP4	NIN	DPP6	PDE4D	HS3ST4	SLC44A5	FOCAD	BRINP1	ZBTB20	SLC8A1	FAM135B	HECW1	GRM5	CHN1	RNF150	EML6	ATP2B1	NYAP2
27	NYAP2	CDK6	XKR4	ACTN2	NDST3	GALNT17	HS3ST5	LRFN2	SUMF1	CCDC88C	NCAM2	THSD7A	GTDC1	RORA	AGAP1	KCTD16	NCALD	TMEM232	LRRTM4	DGKI	RIT2	GALNTL6	DPYD	EFNA5	LARGE1	KCTD1	FMN1	PLS3	TMEM108	KHDRBS2	EXT1	TCF4	OSBPL6	GRM5	SGK1	GRM5	TMEM232	TMEM232	CNTNAP2	KHDRBS2	MAPK4	GDA	LINGO2	TENM3	GRK3	ZSWIM6	HCN1	MSI2	RASSF8
28	ZBTB20	ADCY8	TENM2	FSTL4	CNKSR2	MAML3	KCNQ5	GARNL3	KLHL2	TPD52L1	ARNT2	CACNA2D1	CELF2	PTPRM	ASTN2	ZEB1	EPHA3	PCDH9	LUZP2	GALNT17	ROBO2	RYR2	SYNJ2	CAMK1D	MAGI3	LIMCH1	PTPRZ1	SPATS2L	UBASH3B	LRRTM4	PTPRR	NTM	KCTD1	CSMD1	CNTN5	CACNB2	PLCB1	SPARCL1	TMTC1	TMEM132B	KCNIP1	GRK3	GABRB2	CDH18	FHIT	BTBD9	KCTD16	GRIP1	NTRK3
29	LRRC4C	CNTN4	CDH18	ANO4	DGKB	SPARCL1	PBX1	GRK3	PLXDC2	CDHR3	DPP6	IL1RAP	KLHL32	ARHGAP26	PRKCA	AGAP1	PRKCA	EPB41L3	CELF2	SLCO3A1	PCDH15	RORA	PIEZO2	RORA	ZDHHC14	TBC1D4	RASSF8	SLC27A6	FAM110B	SUSD4	FARP1	KHDRBS2	PID1	NEDD4L	ATP2B1	SPATS2L	MSI2	LIMCH1	LRRTM3	CHSY3	CDH12	RAB27B	ROBO1	TRIM9	GPR158	ASAP1	DGKH	ADAMTSL3	CDH18
30	ROBO2	MYRFL	PDE4D	ARHGAP6	OPCML	TMEFF2	TCF4	IGSF11	USP25	PBX3	LARGE1	MYRIP	KHDRBS2	EPB41L2	SUSD4	DTNA	GRIN3A	RGS12	PLCG2	EXT1	RALYL	FAT3	TCF4	DOCK4	COBL	LRFN5	CDH20	EYA4	PACRG	DPP6	GPR149	RORA	SMARCA2	SLC8A1	KCNIP1	GUCY1A2	PIP5K1B	NYAP2	WWOX	DGKI	VAT1L	PACRG	KCTD16	TRPC4	RYR2	RALYL	GALNT13	TRIM9	HDAC9
31	PLD5	RBMS1	PHACTR1	PCDH7	LHFPL3	SLC6A1	PLD5	ARHGAP26	ARHGAP6	ASIC2	GALNT17	NTM	EXT1	XKR4	WWOX	PCDH9	RAB3IP	SLC6A1	PCDH7	PACRG	MPPED2	OSBPL6	SPOCK1	LRP1B	TRIM9	GALNTL6	FHIT	TMEM65	OPCML	FRMD5	RUNX1T1	NKAIN2	TACR1	ARL15	SETBP1	NKAIN2	DLGAP2	BACH2	PDE4B	DPP10	BRINP1	MEF2C	TMEM108	CNTNAP2	NR3C2	TENM4	WIPF3	RBFOX1	ALK
32	KHDRBS2	ATP2B1	DTNA	TENM3	KIRREL3	COBL	CDHR3	TRIM9	DPYD	CDK6	LRRTM3	TACR1	NRG3	FRMD5	GABBR2	CELF2	SAMD5	EPHA6	TNIK	ZBTB20	KCNT2	SGK1	DOCK10	LRRC4C	PTPRR	RORA	SHISA6	SULF1	TCF4	LRP1B	FOCAD	SLC35F3	SLC24A2	PLCG2	PTPRM	KLHL32	GALNT17	PTPRM	LARGE1	RBFOX3	GPRIN3	ARHGAP26	SPOCK3	PLCB1	FRMPD4	MAPK4	LMO3	FUT9	CNTN5
33	PTPRR	MAF	CELF2	CHRM5	RBFOX1	THSD7A	FUT9	PARD3	ASIC2	SRGAP1	SUMF1	ITGB5	NEGR1	SPOCK3	TMTC1	GRIP1	KCTD1	NTM	FUT9	NEGR1	ASIC2	TIAM1	FRMD5	NEGR1	EPHA6	FCHSD2	MAML3	LRP2	DOCK10	ST6GALNAC5	CHRM3	CHN1	CRIM1	NCAM2	KCND2	PLCG2	FRMPD4	PPM1E	MPDZ	LMO7	NPAS3	HCN1	PTPRO	PPM1E	LHFPL3	HECW1	SNCAIP	MPDZ	CELF2
34	TMEFF2	TOX2	FOCAD	PRKG2	FAT3	DSCAM	KCNJ3	MPDZ	CHL1	GRM3	NEGR1	THSD7B	PTPRR	SLC35F4	NEGR1	DOK6	PCDH18	FMNL2	SETBP1	LARGE1	SEMA3A	PARD3	PEX5L	DPYD	DLGAP2	GABRA2	ARHGAP31	TRPC5	UTRN	PDE4D	PAM	FRMD3	CDH11	RYR2	MPDZ	KCTD8	TIAM1	SNCA	XKR4	UNC5C	TRPS1	ESRRG	FRMPD4	PDE4D	L3MBTL4	FMNL2	CDK6	PPM1E	THRB
35	PLCB1	NXPH2	ERBB4	IL1RAP	TENM2	FRMD5	SHISA9	PDE10A	GUCY1A2	SGK1	CNTNAP2	B3GLCT	CDH8	RYR2	NETO2	LDLRAD4	ADRA1A	BTBD9	SYNPR	AGAP1	TMEM65	PLCB1	GRM3	CNTNAP2	KHDRBS2	RAB3C	TNR	ITGA8	NRG3	ASAP1	DAB1	CTNNA3	PRKCA	TENM3	GALNT18	DOCK4	PCSK2	SYN3	PARP8	SCN1A	SEMA5B	RFC3	CDH10	SEMA3A	AK5	PDZD2	PTPRE	TRPC4	CAMK4
36	CDH2	ST8SIA4	GALNT13	PACRG	ROBO2	LRRTM3	ADCY2	SHISA9	PCDH15	GRM1	CTNNA3	ATRNL1	ZFHX3	TMEM132B	RPS6KA2	PTPRM	SASH1	FUT9	DLG1	CNTNAP2	PDE4B	FMNL2	SLC9A9	RBFOX1	RORA	PTPRR	DOCK8	KCNT2	ASAP1	NRG1	GDA	ROBO1	GABBR2	GRIP1	HCN1	FRMD5	DOCK4	DPP6	FRMD5	DPH6	GNG7	STAT4	LRRTM4	NPAS2	PCDH15	ZEB1	TRIM9	DPP10	CSMD1
37	FSTL5	LIN7A	EFNA5	EPB41	GRID2	PEX5L	LINGO2	BACH2	GRM8	OTOF	DLG1	HLF	AGAP1	LRFN5	ASAP1	PDE4D	CDH2	NYAP2	SPOCK1	TMEFF2	CEP112	RARB	SH3D19	PDE4D	RYR2	HCN1	GREB1L	ST6GAL2	LRRTM3	GRM5	NEGR1	GALNT13	DGKH	LARGE1	FRMPD4	PTPRT	MAST4	GABBR2	LRFN5	OXR1	MPDZ	PRKCA	CEP112	PAM	PRKD1	ENOX1	FSTL4	CNTNAP2	SGCZ
38	RORA	MYRIP	SYNPR	NIN	GRM5	TMEM65	SLC8A1	MCTP1	PCED1B	CDH4	NAALADL2	CCDC85A	NIN	OSBPL6	TENM1	LARGE1	CDH12	CNTN5	EPHA6	EML6	RUNX1T1	TMEM232	CHD7	PDE1A	KCND2	SORBS2	DGKG	SORCS3	LRFN5	NKAIN2	CARMIL1	PRICKLE2	ROBO2	PCDH9	RYR2	PCDH9	RNF150	GRIP1	GABRA2	DGKB	LMO7	AGAP1	SLC35F3	ARHGAP26	PTPRM	TRIM9	GRIP1	PCDH7	NCALD
39	DIAPH2	CALB1	NKAIN2	NDST3	HTR2C	MCTP1	GALNTL6	ARHGAP28	KCNJ6	CALB1	LRP1B	PMEPA1	KCTD1	FMNL2	PCDH7	GRM5	SUSD4	FCHSD2	CACNA2D3	NCAM2	MYRIP	SUSD4	KLHL32	TMEM132C	SRRM4	CDH4	GLIS3	PLPPR1	GNAS	SLC35F3	ATP2B1	CNKSR2	DLG1	SYN3	MAPK4	CNTNAP2	GRIN2A	FARP1	RBFOX1	TENM1	ATP2B1	PTPRR	DLGAP2	ADAM23	SPAG16	AGAP1	GRM8	DOCK4	EPB41L3
40	CAMK1D	GHR	GALNTL6	VSNL1	RORA	DOCK10	MAML3	EPHA5	FAM135B	MPPED2	KCNAB1	DSCAM	XKR4	GRK3	CSMD2	FLRT2	MYO1B	LARGE1	KCTD8	GRK3	INPP4B	PCDH9	UNC5C	PTPRD	PARD3	TENM2	LRFN5	SEMA6D	LRP1B	SPOCK3	CNKSR2	PDE4B	EPHB1	KLF12	MAGI3	PRKD1	LRP1B	TMEM132B	SLCO3A1	PRKCA	PACRG	ANO4	RERG	PTPRM	CAMK1D	CDH8	ESRRG	FAM135B	FHIT
41	ARL15	ETV6	ZBTB20	GAD1	LARGE1	MYRIP	CCDC85A	FOCAD	PDE10A	CFAP54	CSMD1	TOX2	DLGAP2	SGCZ	OSBPL6	WWOX	NKAIN2	CNTNAP2	NKAIN2	SUMF1	PTPRD	CDH18	SGK1	PTPRT	ROBO2	GAD2	ASTN2	TNR	NTM	CACNB2	BMPER	GALNTL6	LRFN5	DLGAP2	LRRC4C	KCNIP4	RPS6KA2	ASAP1	CSMD2	RPS6KA5	EPS8	KLF12	TENM2	ZBTB20	CNTN5	LINGO2	PPARGC1A	CSMD1	GALNT17
42	RGS12	RSPO3	GRM7	THRB	PLCB1	GABRA2	SHISA6	DLGAP2	TMEFF2	KLHL13	CDH4	LYPD6	TENM2	CDH18	XKR4	ARHGAP26	ST8SIA4	LRRC4C	OPCML	SGCZ	FHIT	FAM110B	COBL	CHL1	LUZP2	ARNT2	EPB41L2	ST8SIA5	ESRRG	CNTNAP2	PLPP4	CCNH	NOS1AP	BTBD9	SH3GL2	FRMPD4	DAPK1	FOXN3	KIRREL3	GRM7	SPAG16	TENM1	RORA	DPP10	INPP4B	CAMK4	SYNPR	GALNT17	TENM3
43	CSMD1	MPPED1	RALYL	PRKCB	PDE4D	LIMCH1	PDE4B	ARL15	FHOD3	EFNA5	ELMO1	ADGRL2	PIP5K1B	NR6A1	RYR2	CDH9	GFRA1	DGKI	PEX5L	CHL1	COL25A1	EPHA4	DLC1	PDE10A	GARNL3	CNTN4	NTM	PCBP3	RAB3C	LRRC4C	EPHA5	NKAIN3	NELL2	OPCML	VAT1L	SLC35F1	AK5	UNC5D	OXR1	PAM	ITPR1	PTPRM	ASIC2	KCNIP4	TMEFF2	TMEFF2	GDA	PTPRD	HS6ST3
44	CDH18	PPFIBP1	CDH8	SH3D19	FRMPD4	PRKCB	ROR1	NTRK3	FRAS1	CHST15	LDLRAD4	OSBPL3	CNTN3	ATRNL1	UBASH3B	SCN1A	SPATS2L	CHSY3	DSCAM	ATP2B1	SRRM4	LMO7	RAPGEF5	MTUS2	MEF2C	LINGO2	LRRC4C	PCDH17	NEGR1	TNIK	DAPK1	FMNL2	FRMD5	SPOCK3	ADCY2	DPH6	SMARCA2	SUSD4	HCN1	NELL2	KCTD16	EXT1	DOCK4	SNTG1	SHISA6	TENM1	SLIT2	ENOX1	SORBS2
45	SGK1	ENTPD3	OXR1	LAMA3	EPHA6	AK5	NTM	EXT1	DCC	SPOCK1	GALNTL6	DIAPH2	DGKH	LIN7A	RBFOX3	ZBTB20	MYRFL	GPR158	PCDH9	DTNA	FIGN	CNTN5	FHIT	GALNTL6	PTPRO	PLCG2	PPARG	ADARB2	LRRTM4	PLCL1	NCAM2	DOK6	GABRA2	KCNH7	LRP1B	TCF12	VSNL1	FAM135B	GALNT13	ANKFN1	SGCD	WWOX	CHRM3	OXR1	GABBR2	KCNAB1	CDH18	BTBD9	MSI2
46	ARHGAP26	DPH6	RYR2	SHISA6	SLC8A1	CALN1	GRIN2A	PAM	ENOX1	TLE4	PDE4D	PKNOX2	MAST4	GRID2	PTPRO	CAMK4	STXBP6	DOCK4	RBFOX1	AK5	DACH1	FOCAD	MBNL2	KLHL32	GABRG3	SEMA6D	SRGAP1	KCNIP1	FARP1	CHN1	CACNA2D3	DMD	CARMIL1	GARNL3	TMEM232	PTPN13	DGKI	GABRA1	EPHA5	LRRTM3	PRR16	SYN3	SLC24A3	NTM	DPP10	CACNA2D3	PDE10A	KHDRBS2	ZEB1
47	NCAM2	EML5	SNTG1	OTOF	ARAP2	SYN3	SEMA6D	NEGR1	GREB1L	CAMKMT	AK5	FLRT2	DMD	ROBO2	EXT1	DGKI	SLC44A5	RBFOX1	PARD3	NYAP2	GNAS	SLIT3	SEMA6A	LRRTM4	PDZD2	FOCAD	LPP	DCC	FMN1	CEP112	KCNH7	FCHSD2	TRPM3	HCN1	PTPRO	PTPRD	CSMD1	PCDH7	GRID2	PBX1	SLC4A4	ATP2B1	NYAP2	SORBS2	CAMKMT	SETBP1	ADAM23	TMEFF2	EPB41
48	HDAC9	NR6A1	GRIP1	CRIM1	SV2C	SMARCA2	GREB1L	MAPK4	SPON1	MAPK4	LIMCH1	PIP5K1B	CRB1	NTM	TENM3	SLC8A1	PLA2R1	CDK14	THRB	GALNT18	RANBP17	CAMK1D	PTPRD	CSMD1	CNTN5	TENM4	GAB1	HRH1	PDE3B	GALNTL6	GNAL	LRFN5	PRKAG2	RAB3C	PDZD2	LRRTM3	TENM2	DOCK10	SLC35F1	SEMA6D	PARD3	XKR4	CNTN4	PBX1	PLCG2	SDK2	NCALD	TENM4	DLGAP2
49	DOCK4	KHDRBS3	TCF12	ST8SIA6	SORBS2	DOCK4	CNR1	SLC35F4	BMPER	PTPRT	ENOX1	ARHGAP31	GABRA1	LDB2	RCAN2	FNDC3B	RYR1	DLGAP2	TENM4	DLGAP2	CACHD1	BRINP1	SVEP1	RCAN2	MPDZ	PHACTR1	VCAN	COL4A2	FAM135B	SGK1	DLG1	LRRC4C	HS6ST2	LRRC4C	EPHA6	ARNT2	LHFPL3	NETO1	EXT1	KCNIP1	SEMA3A	ADGRL2	FMNL2	TENM1	GRM7	PIP5K1B	PTPRT	PHACTR1	ZDHHC14
50	CACNB2	NETO1	AGAP1	CNTN3	GRM8	OSBPL6	CDH4	SH3D19	ALCAM	SAMD5	SORBS2	FBXL7	DPP10	CHL1	FAM110B	PHACTR1	COL4A2	RAB3C	MCTP1	NRG1	NHS	RNF150	NCAM2	HTR2C	RNF150	NTRK3	FMNL2	PCDH7	SHISA6	MMP16	ADGRL2	KCNQ5	TENM3	DPP10	MAN2A1	LRP1B	OPCML	GNAS	CRIM1	SNTG1	EPB41	FOCAD	GTDC1	PTPRO	NRG3	MPDZ	SNCA	KCNQ5	LIMCH1
[truncated: 72 more columns]
