# Supplementary material for: Molecular and cellular evolution of the amygdala across species analyzed by single-nucleus transcriptome profiling
Source: Cell Discov. 2023 Feb 14;9:19. doi: 10.1038/s41421-022-00506-y (PMC9929086; doi:10.1038/s41421-022-00506-y)
Supplement: Supplementary file 8 — Supplementary Table S7 [file 41421_2022_506_MOESM8_ESM.xlsx]

## Sheet: Weighted genes
Weighted genes of CoGAPS Patterns in BLA glutamatergic neuronal datasets, related to Fig. 4
	Pattern_1	Pattern_2	Pattern_3	Pattern_4	Pattern_5	Pattern_6	Pattern_7	Pattern_8	Pattern_9	Pattern_10	Pattern_11	Pattern_12	Pattern_13	Pattern_14	Pattern_15	Pattern_16	Pattern_17	Pattern_18	Pattern_19	Pattern_20	Pattern_21	Pattern_22	Pattern_23	Pattern_24	Pattern_25	Pattern_26	Pattern_27	Pattern_28	Pattern_29	Pattern_30	Pattern_31	Pattern_32	Pattern_33	Pattern_34	Pattern_35	Pattern_36	Pattern_37	Pattern_38	Pattern_39	Pattern_40	Pattern_41	Pattern_42	Pattern_43	Pattern_44	Pattern_45	Pattern_46	Pattern_47	Pattern_48	Pattern_49
1	PTPRD	MGAT4C	COL25A1	HTR2C	OTOGL	PRKG2	SLIT2	ATP8B4	GABRG3	BDNF	EPHB1	ST18	TOX	SPHKAP	RAD51B	CRADD	SPHKAP	HS3ST5	PRKD1	NELL1	DCC	TMEM179	ADAMTS16	KLHL4	RFC3	DACH1	CHST11	MEPE	RSPO2	ADAMTSL1	SLC1A3	AGBL1	COL4A1	HS3ST4	PCED1B	ETV1	THSD7A	SPARCL1	CNTN6	FSTL5	ADARB2	IL1RAPL2	DISC1	P2RX7	FAM160A1	SAMD3	L3MBTL4	TG	ADGRV1
2	CNTN5	GAREM1	LAMA3	PDZRN4	SORCS3	SPHKAP	SPOCK3	BICC1	CCBE1	SORCS3	CENPP	RNF220	TSHZ2	PCDH15	FRMD5	SHC3	RORB	KCNH5	RPH3A	GPC6	FAT3	MAML3	PKNOX2	OPRM1	TEAD1	DLC1	ESRRG	PRAG1	SLC38A11	SHC3	MAML2	CACNG3	COL4A2	NRSN1	NAALADL2	KCNAB1	CDH12	UNC5D	SRGAP1	BRINP3	RGS6	TRPM3	SPHKAP	CCBE1	PDZD2	UNC5D	CCDC85A	MLIP	CDH10
3	RGS7	PCDH17	TG	HS6ST3	RASGRF1	BCL11A	RGS20	CENPP	POSTN	MOXD1	NETO1	KCNH8	KCNH5	L3MBTL4	RFC3	ESRRG	EGLN3	PRKD1	SLC24A2	LDB2	SPOCK3	PDZD2	ANKFN1	TRPC4	DSCAML1	TRHDE	ATP8B4	SEMA5B	RPH3A	RIMS2	ITPR2	FNBP1L	GPC5	SYNPR	NFIB	CADPS2	TG	PTPRD	CNTN4	CLSTN2	SGCZ	PRKG1	CPNE8	NRP2	TBC1D1	LUZP2	GPC5	PBX3	PDE4D
4	DAB1	LIN7A	ARHGAP6	DPP10	BDNF	KCNH7	GLRA3	NAALADL2	KCNAB1	TEK	GPC6	PIP4K2A	COBLL1	KCNAB1	DNAH6	SLC2A13	GHR	THSD7A	PDGFC	NRG1	LSAMP	PKNOX2	NECAB1	PCDH15	CCDC91	TRMT9B	FRMD5	XYLT1	FIGN	ROBO2	LRMDA	STPG2	NDST3	HS6ST3	GPC6	KCNN2	NR3C2	LSAMP	ADAMTS3	LUZP2	MYRIP	PDE3B	CDH13	PTH2R	KCNH7	GPC5	LRRTM3	SFMBT2	LRP1B
5	ROBO1	DPP10	CCBE1	MYRIP	PDE10A	DCBLD1	COL25A1	DPH6	SLC44A5	PRKCB	TMEM179	CREB5	ANKFN1	NRG1	BACH2	CSMD2	KCNN2	TLL1	NRG1	EPHA4	SPON1	CABP1	SPATS2L	RGS17	PLCG2	RYR3	NRXN3	MEIS2	KCNK2	NCKAP5	FKBP5	SORCS1	SPOCK1	SLC39A11	FLRT2	PDZRN3	TBC1D1	LRP1B	GAB2	DPP10	NRXN3	RIT2	MATN2	PDZRN4	LCORL	MLIP	MGAT4C	SIPA1L2	ROBO2
6	LSAMP	KCNT2	SEMA5A	SFMBT2	NRSN1	NRSN1	PTPRO	PATJ	SPON1	MPP7	LRRTM3	FRMD4B	TRHDE	PID1	PCDH15	UNC5C	ELAVL4	SLC24A2	KLHL32	EPHA6	ADGRL2	MPP7	ZBTB20	AKAP13	WWOX	PTPRZ1	FAM189A1	DCDC2C	AFF1	DLC1	ARHGAP24	MYO16	CTNNA3	CCDC146	ST6GALNAC3	NRSN1	PDZD2	TENM2	RUNX1T1	GPC6	PDZD2	SLC4A4	MCOLN3	CYP7B1	FAT4	ADCY8	MYO16	ESRRG	PTPRD
7	SGCZ	GULP1	MEIS2	PLXDC2	SHC3	ELAVL4	PALMD	MLIP	SLC35F4	SORCS1	RFC3	TMEM144	ALCAM	ARHGEF28	FHIT	LARGE1	SLC26A4	CPNE4	ESRRG	TENM4	LDB2	ST6GALNAC3	HCN1	FHIT	DPP10	CHRM3	GALNTL6	MYRIP	KLHL1	NPAS3	RIN2	NIPAL2	CDH8	SPARCL1	RFC3	GRIP1	RCAN2	NRXN3	ITPR1	KCND2	CNTN5	ADAMTS3	AFF2	ARHGAP18	CDH9	KCNC2	RAB3C	PDZD2	DOCK4
8	PTPRK	SOX5	NKAIN3	KCNH7	ANO4	ETV1	GRIK4	FAM189A1	COL25A1	DOCK11	MGAT5	DOCK5	GULP1	SCN1A	PACRG	WWOX	SEMA3A	TMEM163	RANBP17	PRICKLE1	TMEFF2	EPB41L3	RPS6KA5	CMSS1	DIAPH2	TENM3	RPS6KA2	GPC5	PELI2	SFMBT2	FBXL7	FHIT	DPP10	SPATS2L	PTPRZ1	RYR3	ARAP2	ROBO2	SOX5	SNTG1	PTPRD	GSG1L	RAB27B	GLCCI1	EPHA7	TENM2	CCDC146	SHC3	LSAMP
9	IL1RAPL1	LSAMP	MOXD1	UNC13C	SLC24A3	CCDC85A	GRID2	RFC3	THSD7B	SLC38A11	PRICKLE1	MOBP	ANTXR2	DPP10	UNC13C	PEX5L	KCNH5	KCNH7	PDZRN4	GPC5	PTPRK	ATP2B2	DAB1	PACRG	ELMO1	TMEM163	SGCD	PTPN14	EPB41L4A	PLCB1	PDK4	TENM2	NRXN3	PLCG2	SHC3	SYNPO2	ARHGAP10	RASGRF1	CCDC146	MGAT4C	DPP10	CLSTN2	TRPM3	SLC12A8	DAB1	OLFM3	FAM189A1	TRPC4	CDH12
10	CHRM3	ROBO1	SPON1	CNTN4	HSD17B12	TENM3	UNC5D	SIDT1	SPHKAP	MPPED2	CTNNA3	NCKAP5	CDH20	NPAS2	ST6GALNAC3	NTRK2	CDH11	IL1RAPL2	HS3ST4	FHOD3	EPHA6	GALNTL6	NWD2	RAB3C	SV2B	FMN1	ITPR1	ARHGAP18	EPHA3	DSCAML1	DOCK1	GABRB2	OPCML	GALNTL6	PAM	RAB27B	FSTL4	KCNQ5	ESRRG	MEF2C	CNTN4	COL25A1	CHRM3	FOXO1	NFIA	PRR16	NDST3	SLC4A4	NRXN3
11	ST6GALNAC5	RALYL	SLC24A3	EPHA7	SHC4	HTR2C	RIMS2	SV2B	ANKFN1	SEMA3D	ANKFN1	ENPP2	CPNE4	SLC44A5	LRRK1	AIG1	KLHL32	COBLL1	SGCZ	CDH12	DOCK4	CADPS2	CDH18	ZBTB20	ZEB2	FAM160A1	TMTC1	DCBLD1	STXBP6	SASH1	CHST11	HS6ST3	HS6ST3	NKAIN2	ELMO1	PHACTR2	MPPED2	NCAM2	B3GLCT	PRR16	IL1RAPL1	EPHA6	HS6ST2	PLCG2	FAT3	DNM3	PDZRN4	DGKH	NCAM2
12	CALN1	PRKG1	PCDH15	SOX5	NPAS2	NDST4	ADCY8	ARHGEF28	CDH13	GPC5	SCN1A	DOCK10	VWC2	PLCL1	KHDRBS2	SNTG1	FAM126A	FRMD3	ASTN2	NKAIN2	CDH8	RASGRF2	NEDD4L	PRR16	CTBP2	GULP1	ARNT2	MOXD1	SLC4A4	PCSK2	CHD7	HDAC9	KCNQ3	GPR158	NWD2	CPNE8	EDIL3	OPCML	ADCY2	ADGRL2	NKAIN2	SEMA5A	SLC44A5	HECW1	GABRA1	NAALADL2	CADPS2	SLC7A14	TENM2
13	CACNA1A	TENM2	ANKRD29	LRP1B	HDAC9	FMN1	TMTC1	TRPC4	FCHSD2	SHC3	CCDC91	PDE1C	CUX2	ROBO1	NAALADL2	DGKB	AGBL1	DNER	EPB41L3	FRMD5	PTPRD	SEMA5B	TG	HIVEP3	DOK6	RGS6	PCSK2	PPARG	MPPED2	DOCK10	TXNIP	HECW1	CACHD1	CLSTN2	FSTL4	SIDT1	TMEM65	PLCB1	CENPP	ST6GALNAC3	PDE4B	PDE4B	SLC4A4	DENND2A	EPHA5	TNR	SEZ6L	PALMD	MLIP
14	NCAM2	FUT9	CDH4	ADGRL2	NREP	CLMN	ROBO1	DGKH	ST3GAL6	KCTD1	ST6GALNAC3	FBXL7	TRPM3	GRIP1	CDHR3	NFIA	TRPC4	NRG1	CNTN6	PCSK2	KCNQ5	PTH2R	BCL2	ARID5B	KCNT2	SORCS1	NCAM2	ST6GAL2	CPNE8	ARHGAP6	ZBTB20	ANO3	KIRREL3	FAM13C	EPB41L3	NDST3	KCNH1	RIMS2	SHC3	LDLRAD3	DAB1	MAN2A1	PPARG	FAM13C	SH3D19	PIP5K1B	LUZP2	MAST4	PAM
15	LRP1B	LRP1B	ABLIM1	RUNX1T1	SEMA6A	CADPS2	CCDC85A	MAN2A1	TMEM132C	HTR4	ARL15	BCAS1	NKAIN3	LMO3	SLC39A11	DNM3	PCDH19	TRPM3	EPHA6	CABP1	IL1RAPL1	PRKCB	DNM3	VWC2	ARNT2	GABRG3	LDB2	L3MBTL4	DLC1	NHS	RUNX1	SAMD3	SIPA1L2	LDLRAD4	CENPP	CDH10	PTPN13	PDE4D	PPFIBP1	ZEB2	ROBO2	FIGN	FMN1	PPARGC1A	CYP7B1	BRINP3	CTNNA3	ACVR1	PDE1A
16	CDH9	OPCML	KIRREL3	NCAM2	GDA	NRP2	GABRA2	GABRB2	SPOCK3	EPHA7	DPH6	CTNNA3	RORB	LIN7A	CMSS1	RAB27B	ARHGEF28	GRM8	CCDC91	HECW1	LINGO2	RAD51B	RIMS2	SETBP1	CEMIP2	PLD5	KIF13A	MEGF11	CDH12	MGST1	ETV6	NDST3	PAM	HIVEP3	COL4A2	LCORL	EPB41L2	GRIA4	ZFHX3	NKAIN3	LRP1B	ITGA9	CD36	SUSD4	NR3C2	TPD52L1	PLD5	CACHD1	NKAIN2
17	NRXN3	LMO3	RPS6KA2	GRIP1	AKAP13	PPFIBP1	ITGB8	ACVR2A	RSPO3	RCAN2	KCTD1	PLP1	GRM3	DNER	CDH2	ACVR2A	SOX5	UNC5D	CENPP	PCDH7	SCN1A	WWOX	LMO3	ASXL3	GPC5	OTOGL	NKAIN3	DGKG	EPHA7	FOXO1	ERBB4	LDLRAD4	CACNA1A	OPCML	MOXD1	EPHA5	PLPPR1	SNTG1	ZEB2	CNTN5	RIMS2	PARD3	DSCAML1	HDAC9	GRIA4	NRG1	PPARG	SORCS3	CDH9
18	ZFPM2	KHDRBS2	FSTL4	NRXN3	GAREM1	ADCY8	EPHA6	GRIA4	GAREM1	RND3	MED12L	SLC24A2	DCC	GREB1L	SNTG1	ARID5B	EPHA4	KLHL32	GDA	PRKG1	SNTG1	RFC3	KCNT2	SLIT1	DNAH6	NCALD	RIMS2	KCNK13	FRMD5	NRXN3	EPS8	FAT3	NCAM2	PATJ	PTH2R	RNF150	UNC5D	CLSTN2	PDE3B	GRID2	NTM	SGCD	FCHSD2	DPP10	ASIC2	PACRG	SUSD4	DIAPH2	RIMS2
19	LINGO2	FNBP1L	SLC35F3	CDH10	NR4A3	SLC27A6	TENM2	GRK3	DGKG	LDB2	PLCL1	CLMN	LDB2	CRADD	ABLIM1	CEP112	PDE1C	TIAM1	NELL1	SORCS1	LRP1B	FRAS1	RGS7	KCNT2	ARHGEF28	CDH13	DPH6	TENM3	PPP1R1C	PDE4D	DOCK8	MTUS2	SH3GL3	LRP1B	GPC5	TRPC4	FAT4	SLIT3	PDZRN4	LRP1B	NPAS3	LMO3	KCNAB1	SLIT1	CHRM3	RAB3C	SLIT3	COL19A1	MEF2C
20	SYN3	VSNL1	DGKG	LINGO2	MAML3	NDST3	DGKB	PPARG	IL1RAP	SLC16A10	AIG1	DAAM2	NCALD	CAMK4	SLIT1	TSPAN5	NECTIN3	GPR158	PLXDC2	KIRREL3	ROBO2	TMEM132D	ARHGEF28	CRIM1	SLC35F1	TOX3	CUX1	TENM1	SORL1	LRP1B	PREX2	ARNT2	XYLT1	LSAMP	TMEM232	PTGER3	ELMO1	NTRK2	SEZ6L	CDH2	PDE4D	COL19A1	PRKG2	NFIB	BRINP3	ST6GALNAC5	GRIA4	PRKCB	ARL15
21	ROBO2	PTPRD	FRAS1	KHDRBS2	PAM	CDH7	CACNA1E	CTNNA3	CALN1	SLC24A2	ARHGEF28	DOCK1	EPHA3	PRKG1	MGAT5	XKR4	LRRN1	B3GLCT	LRRK1	SLC2A13	PDE4D	ITPR1	DNAH6	TRPM3	SHISA9	ZFHX3	BRINP1	SPHKAP	CDH20	GRIP1	FOXP2	ROBO2	PARD3	RALYL	ANO4	ELAVL4	MAST4	HS6ST3	CRADD	SRRM4	DSCAM	TMEM65	THSD4	TRPC4	EPB41L2	INPP4B	FHOD3	PPARGC1A	MCTP1
22	GRIN2A	EPHA4	CALN1	NKAIN2	PRKCB	NFIB	TMEFF2	MGST1	BTBD11	FSTL4	PDE4B	COL4A5	KCNH7	FRMPD4	ATP2B2	MTUS2	MAST4	RORA	MLIP	NCAM2	ROBO1	PLCL1	CENPP	FOXO1	NKAIN2	COL4A2	CALN1	CDH7	ARAP2	LSAMP	TNS3	MAST4	ANO3	DNM3	DNAH6	SLIT3	COL19A1	LINGO2	ELMO1	FUT9	CACNA1A	FAT3	GAREM1	GRIK4	EPHA6	GRID2	TTC39C	LDB2	PEX5L
23	TENM2	MLIP	MEGF11	PARP8	ADGRV1	PDE4B	LDLRAD4	SH3D19	CSMD2	KLHL1	HDAC9	GAB1	KCNK2	LSAMP	SPOCK1	MMP16	LMO4	FMN1	CDH18	MLIP	TRPM3	CDH22	GABRG2	KCNK1	OPCML	PTPRQ	LSAMP	PARP8	FAM13A	LIN7A	CTBP2	DNM3	FAM135B	RIMS2	TRPC4	THRB	DGKB	LPP	DOK6	KCNC2	RGS7	CCDC91	PTPRZ1	BRINP2	AFF1	GABRA2	CDH7	BRINP2	CAMK4
24	DGKB	PLCG2	EPB41L2	KCNT2	PCSK1	MPPED1	ARHGAP6	ST6GAL2	SLC24A3	PDZD2	MCTP1	KLHL32	KCTD8	TMEM232	ARL15	PDE1A	FAM13A	PDE3B	RALYL	TNR	NKAIN3	ITGA9	CDH13	ESRRG	SYN3	PPM1L	KCNQ5	HS6ST2	ALCAM	RFX3	WLS	SV2B	SUSD4	PPFIBP1	GLRA3	SLC35F1	ZEB1	DTNA	GRK3	HS6ST3	KCNH7	HCN1	FRMD3	NOS1AP	B3GLCT	ZFPM2	MTUS2	PLCL1	PLCB1
25	PDE4D	CADPS2	GREB1L	ROBO1	FOSL2	LRRK1	RFX3	CAMK4	FRMD3	NIPAL2	GALNTL6	MOG	GABRG3	PLCB1	FLRT2	KLHL4	RSPO3	PTPRT	ST6GALNAC3	PCDH15	RORA	CCDC3	RFX3	ZHX2	NOS1AP	INPP4B	TENM2	NFIB	INTS6L	RERG	KANK1	FHOD3	SHC3	LRFN5	ST6GAL2	FNBP1L	DOCK10	IL1RAPL1	CARMIL1	EPHA6	PTPRK	CNTN6	LRRN1	XYLT1	NLK	PTPRO	ELMO1	SUSD4	RGS7
26	CACNA1E	GRIP1	SGCZ	GLCCI1	TMTC1	PDE3B	ATP6V1H	TMTC1	MCOLN3	MAML3	RAB3C	FRMD5	SLC44A5	SH3D19	EXT1	NECAB1	DIAPH2	NCALD	NR3C2	NPAS3	PCDH15	SH3GL3	OPCML	ZFPM2	ZFPM2	SLC24A2	MCTP1	ADAMTS3	BICC1	PTPRD	GLIS3	ASIC2	IL1RAPL1	CLMN	DOK5	PRKCA	CCDC146	BRINP2	NOS1AP	MED12L	KIRREL3	EDIL3	FIGN	RAD51B	CABP1	GMDS	SPOCK3	KIRREL3	NETO1
27	PDE1A	CHRM3	SEMA3D	KCNQ3	MLIP	CUX1	KHDRBS2	COL19A1	TENM1	ANO4	RFX3	SHROOM4	OLFM3	FRAS1	DTNA	SPOCK1	COL26A1	SEMA5B	GRID2	ATP2B2	SYN3	SPOCK1	TEAD1	SYNDIG1	TTC39C	ANO3	NTRK2	NRP2	USP43	LINGO2	PTN	SH3GL3	RGS17	NRG1	HHAT	NOS1AP	CAMK4	NKAIN2	NTM	PDE4B	DNM3	KCTD8	SPON1	TMEM132D	PID1	THRB	TENM3	FAT3	CRIM1
28	EPHA6	NCAM2	ZFPM2	SGCZ	NEDD4L	GALR1	CLSTN2	TSPAN5	PRKG1	NRG1	HECW1	ERBB4	RGS6	SLC2A13	SYN3	PTPRD	ZEB2	TTC39C	DPP10	RALYL	NCAM2	LRFN5	MAST4	KCTD8	SCN1A	SPHKAP	DSCAM	SLC16A10	KLF12	MED12L	FRMD4B	NEDD4L	SOX5	EFNA5	NDST3	KCNT2	NRXN3	GRM7	EPHA7	PTPRD	HS6ST3	NTM	AFF1	ARHGEF28	KCND2	LRRTM3	CACNA1E	SLC24A4	HCN1
29	GRID2	RORA	GNAL	PTPRD	HTR4	CHRM3	CSMD2	CDH9	VWC2	TDO2	CCDC146	PCSK6	TENM2	PRR16	KHDRBS3	GRID2	OSBPL3	PID1	SOX5	FRMPD4	KHDRBS2	PDE3B	KIF13A	CTNNA3	SEZ6L	PDE1C	LRP1B	KCNQ3	CDH22	OPCML	LPP	THRB	CNTN5	SPHKAP	NLK	FAM13C	RIT2	RGS7	PLXDC2	RFX3	NCAM2	PDE1A	PDGFC	PLCL1	NRXN3	MAML3	SNED1	RCAN2	CNTN5
30	RIMS2	CCDC91	CACNA1A	RIMS2	KCNK1	PLXDC2	XKR4	ST6GALNAC3	FIGN	ESRRG	CHST11	FAM107B	CNTN5	ARL15	SPON1	RALYL	SIPA1L2	PRKG1	ACOT11	WWOX	PLCB1	CENPP	GABRA1	AFF2	PLXNA4	PARD3B	NKAIN2	P2RX7	COBLL1	ZFHX3	PDLIM5	LRRTM3	TIAM1	NRXN3	CACNG3	INTS6L	NTM	RNF150	KLHL32	KCNQ3	OPCML	KHDRBS2	CHST9	CABP1	LINGO2	CTNNA3	CMSS1	DOCK10	DPP10
31	DOCK4	GRK3	GALNT13	CNTN5	NCKAP5	SETBP1	RALYL	EPB41L3	PTPRQ	DOCK10	CRIM1	SEMA6A	SCN1A	NTRK2	ARID5B	PDE4D	PALMD	CNTN4	NHS	OPCML	LUZP2	MGAT5	NIPAL2	RORA	SLC35F3	SNTG1	FRMPD4	ATP2B2	TDO2	DOK6	KCNIP1	CDH10	PDE4D	GRID2	MLIP	KCTD1	GABRG2	PRKG1	KCNT2	EFNA5	GRIN2A	EPHA5	ASIC2	DNER	RGS6	CMSS1	TBC1D1	SEZ6L	GRM7
32	ATP6V1H	SNTG1	DGKB	EFNA5	RNF150	NFIA	TENM1	SLC39A11	NRP1	ABLIM1	SLC2A13	SPOCK3	SLC35F1	ACVR1	FAM13A	CDKL5	MAN2A1	TANC1	SCN9A	PEX5L	NRXN3	ATP8B4	MTUS2	DOK6	TBC1D4	PTGER3	PTPRD	DENND2A	SCN1A	PEX5L	ZCCHC24	FAM135B	DOCK4	SH3D19	SLC9A9	SPHKAP	SLC35F3	DPP10	FNBP1L	RORA	TIAM1	ST6GALNAC5	SYNPR	GNAL	PARD3	FAM189A1	RFC3	BRINP1	ADCY2
33	KCNQ5	MEF2C	SHISA9	OPCML	THRB	FNBP1L	PTPRD	CABP1	PARD3	PTH2R	CDH2	ZBTB20	FSTL4	HCN1	LRFN5	ARNT2	CAMKMT	ROBO1	GUCY1A1	NRXN3	CNTN5	NIPAL2	SV2B	MAGI3	PACRG	MGAT5	CAMKMT	FIGN	PARM1	KCTD16	VCAN	FMN1	RGS7	NCAM2	OLFM3	ACVR2A	PCDH7	PPM1L	ST6GALNAC3	KHDRBS3	DENND2A	VWC2	NYAP2	DIAPH2	HS6ST3	EDIL3	ANO4	RIT2	MAST4
34	FRMPD4	KHDRBS3	PARD3	KLHL32	RAI14	CDKL5	DSCAM	NR3C2	NKAIN3	KCNK1	SLC9A9	ATP10B	ANO3	PCED1B	OPCML	KCNQ3	CPNE4	PTPRD	CEP112	LDLRAD4	RGS7	SYN3	SLC9A9	TMEM65	PEX5L	COL26A1	PTPRK	SLC4A4	TCERG1L	CACHD1	SIPA1L2	ITPR1	VSNL1	PDE4D	DGKG	NWD2	KCTD1	DAB1	BRINP2	IL1RAPL1	EPHA6	CDH18	PALMD	CCDC3	HCN1	AGBL1	NFIB	RFX3	RFX3
35	PCDH7	SLC2A13	ST6GALNAC5	OPRM1	TEK	DNM3	ST6GALNAC5	TMEM232	MEGF11	BRINP2	NTRK2	FOLH1	GALNT13	TENM2	CNTN6	HECW1	COL11A1	ARL15	HECW1	SNTG1	ST6GALNAC5	CDH20	ROBO1	LARGE1	UPP2	PAM	LRFN5	CDH4	ITGA9	NKAIN3	UTRN	PRKG1	PTPN13	ROBO2	SHISA9	EPHA6	PRR16	CNTN5	RPS6KA2	FNBP1L	ROBO1	ST6GAL2	FAM110B	PACRG	SLIT3	CHRM3	ST6GALNAC3	PRICKLE1	KCNQ5
36	TIAM1	GALNTL6	CDH9	TMEM232	TENM3	FAM160A1	CEP112	PLCL1	SLIT3	FRAS1	RPS6KA5	KANK1	PDZRN3	GRIA4	KIF13A	LRFN5	PHACTR2	CACNA1A	UNC5D	EML6	LARGE1	SLC24A2	NAALADL2	DIAPH2	GLCCI1	TMEM132D	IL1RAPL1	TOX3	SEMA5B	FLRT2	NFIA	PCSK2	MAML3	PID1	NETO1	ELAVL2	ASIC2	RFX3	KCTD8	DAB1	CALN1	ZFPM2	SPATS2L	MGST1	SLC26A4	TOX3	NRP2	DNAH6	EML6
37	NTM	DSCAM	ROBO1	TMEM117	TNR	KCNK13	TIAM1	RGS17	SYNPR	PBX3	HIVEP3	PLD1	GAB1	PARP8	CAMK4	ROBO2	RUNX1T1	ROBO2	GABRG2	SLC24A2	DTNA	CAMK4	PCSK2	CACHD1	DOCK4	PALMD	RPS6KA5	IGSF21	VWC2	ASTN2	DPH6	CABP1	LRP1B	DSCAM	WWOX	CDH8	ARID5B	CDH10	TMEM117	PTPRK	LINGO2	SGCZ	PRR16	SIDT1	ROBO1	CAMK4	EPB41L3	SGCD	OPCML
38	OPCML	CNTN5	CDH13	PDE4D	KCNQ3	HS6ST3	CDH4	RAB3C	RAB27B	TMTC1	ACVR2A	FA2H	BMPER	GLRA3	GPR158	FRMPD4	SYNPO2	RGS6	CHRM3	GRK3	PEX5L	ADGRL2	SHISA9	ST6GALNAC3	GALNTL6	NRG1	SUSD4	KCNH7	LMO4	SPOCK3	SLC7A11	GRIP1	SPHKAP	SH3GL3	SIDT1	SOX5	EEPD1	CDH18	LCORL	TMEM65	SGCD	TMEM117	FAM160A1	SNED1	RASGRF2	TMEFF2	SPATS2L	NECAB1	GRID2
39	GREB1L	GDA	SYN3	IL1RAPL1	DOK5	ARID5B	UNC5C	MAST4	DGKB	MEIS2	SPATS2L	ELMO1	KCND2	IL1RAPL1	MAST4	LSAMP	ETV6	FRAS1	PLXNA4	SH3GL3	KIRREL3	PCSK2	PDE4D	ATP6V1H	CDH4	SPATS2L	ATP2B2	CCBE1	RCAN2	NTRK2	DISC1	RGS6	SH3D19	KCNQ3	PID1	ANO4	GLCCI1	RALYL	KHDRBS3	LINGO2	TENM4	GALNT13	CDH4	MGAT5	ADGRL2	EXT1	CCBE1	PTPN13	PPFIBP1
40	HS6ST3	PRKCB	CDH7	CADPS2	SLC2A13	NKAIN2	LRP1B	CCDC91	ST6GALNAC5	HTR2A	DOCK4	TMEM63A	GLRA2	NKAIN2	AIG1	KHDRBS2	CPNE8	RGS7	OSBPL10	VSNL1	CACNA1A	EPB41	PDE1A	CDH2	GRIN2A	FLRT2	CACNA1E	SOX5	RPS6KA5	ACVR2A	DOCK5	GRM7	PEX5L	ST6GALNAC3	MEIS2	MAST4	PAM	HECW1	MYRIP	NTRK2	TMEM132D	TG	RFX3	SEZ6L	PPFIBP1	KCND2	CDH22	CCDC3	IL1RAPL1
41	GRM7	DOK6	ROBO2	DTNA	KCNAB1	PARD3B	SLIT3	EPHB1	SHISA9	FAT3	GRM7	CD22	SEMA3A	SGCD	LIN7A	RAB3C	PDGFC	KLF12	RXFP1	RCAN2	SGCZ	GRIN2A	GLIS3	CEP112	NPAS2	GALNT13	ABLIM1	MATN2	ELAVL2	MTUS2	GAB2	ELAVL4	MEF2C	RAB27B	GRM1	NETO1	KCNQ5	CDH12	CDH18	BACH2	CDH9	RALYL	ANKFN1	CMSS1	NTM	L3MBTL4	HIVEP3	TMTC1	CCDC91
42	RASGRF2	AIG1	TIAM1	NRG1	STAC	TMTC1	CNTN5	MCTP1	AFF2	CDH22	SH3GL3	PDE4B	CACNA1A	PDE4D	GPR137C	NEDD4L	PDE10A	TOX	CHRM2	SLC39A11	KCNH1	CDH4	RGS20	LRRTM3	PCSK2	GAREM1	CDH9	CADPS2	GUCY1A1	TMEFF2	CDH20	DGKB	ROBO1	NPAS3	SNED1	NAALADL2	UPP2	FAT3	MPP7	LSAMP	GRIA4	NOS1AP	KCND2	SFMBT2	PLCL1	NDST3	RGS6	INPP4B	NRG1
43	PLCB1	MTUS2	RCAN2	RALYL	FRMD5	GALNTL6	CDH2	ARNT2	NHS	THSD7A	SLC26A4	MAN2A1	KIRREL3	KCNQ3	EPHA4	GRIA4	AFF2	ERBB4	ROBO1	CACNG3	FHIT	ATP6V1H	ELMO1	DNAH6	TRPC4	MGST1	VSNL1	SEMA3D	MAN2A1	NPAS2	TLR2	HIVEP3	NTM	TMEM132D	HCN1	PRICKLE1	CNTN5	GABRB2	GPR137C	RIT2	SYN3	MMP16	DACH1	SPOCK3	THRB	TMEM232	MGAT5	MPP7	TMEFF2
44	SLIT3	FLRT2	GMDS	FUT9	PTPRO	PDGFC	DAB1	LRRTM3	PDZRN3	SLC4A4	KCNQ5	FGFR2	ST6GALNAC5	MAN2A1	PKNOX2	KCNQ5	ZEB1	BRINP1	SV2B	LSAMP	UPP2	SV2B	IL1RAPL1	MTUS2	XYLT1	PARD3	RGS6	ITGA9	BRINP3	GAREM1	PRKCA	ROBO1	PTPRD	LCORL	NKAIN2	FAM135B	PTPRD	PCDH7	CLSTN2	TMEM232	CACNA1E	SHISA9	ST6GALNAC5	RAB3C	NWD2	GREB1L	RGS17	KCTD1	NPAS3
45	XKR4	ESRRG	RASGRF2	PEX5L	MYO1E	SH3D19	ROBO2	ARL15	DSCAML1	NRXN3	AFF2	GRM3	LINGO2	PLXNA4	MCTP1	PACRG	ANTXR2	HS6ST3	RFX3	RFX3	MAST4	PAM	SRRM4	SLC2A13	DAB1	BMPR1B	MTUS2	BMPR1B	TRPS1	GPC5	NDRG2	PARP8	PLCB1	UNC13C	RNF150	FHOD3	SLC24A2	CABP1	SIDT1	NTM	FHIT	SPON1	KCNH7	PATJ	ATP6V1H	PEX5L	CCDC3	SETBP1	BRINP2
46	CDH13	SLIT2	PTPRK	ROBO2	CALCRL	KCNH1	CTNNA3	ANO3	TRPC4	ZEB1	NRXN3	PLCL1	MEF2C	RAB3C	WWOX	KHDRBS3	ARSJ	SGCD	DSCAM	KCNQ3	DPP10	BMPER	CNTN5	SNTG1	IL1RAPL1	PDE4B	PATJ	PDE4B	MAML3	SLC2A13	RASSF8	LINGO2	LINGO2	PPM1L	THRB	PARP8	CARMIL1	NPAS3	KCTD1	SOX5	CUX1	MGST1	NTM	FHIT	PCSK2	CACHD1	GLCCI1	MCTP1	RALYL
47	CDH18	FHIT	ATP6V1H	SH3GL3	ADCY8	SEMA3D	GREB1L	MEF2C	PDE10A	EPB41L2	ENOX1	CDH20	RGS7	PDE4B	KCNN2	GABRA2	UNC5D	DPP10	AIG1	PDE1A	DLC1	PTPN13	PDZRN3	PIP4K2A	PLCB1	TBC1D1	UNC5C	NKAIN2	TEAD1	CTNNA3	SMOC1	OPRM1	FAM189A1	KCNN2	ARNT2	ZEB2	FOXO1	SRRM4	CCDC85A	UPP2	ADGRL2	NECAB1	SUSD4	CDH7	CMSS1	DOCK4	EPHA6	NYAP2	ROBO1
48	KIRREL3	CDKL5	TACR3	MMP16	PPARGC1A	PHACTR2	DOCK4	GRM7	RGS7	LRRK1	NRG1	ALCAM	TENM4	PTPRD	KCND2	OPCML	ALDH1A2	CNTN5	CPNE8	GALNTL6	LRFN5	ADAMTS3	PLCG2	GALNTL6	RIMS2	CDHR3	CDH18	NETO1	CPNE4	PCDH7	SRGAP1	PEX5L	BRINP3	SUSD4	LRRK1	PDGFC	CCDC3	CRIM1	SLC44A5	OPCML	GNAL	UPP2	KLHL13	LRRTM3	ARHGAP10	HCN1	ADGRL2	HCN1	TMEM232
49	ADGRL2	ENOX1	GRIN2A	MTUS2	GREM2	EPHA5	RGS7	NLK	NTM	EPB41	TMEM232	SH3TC2	CDH10	CSMD2	TENM2	MCTP1	PARM1	FUT9	ST6GALNAC5	MTUS2	FAM13A	DNAH6	PRKCB	NR3C2	LSAMP	GABRB2	SYN3	TTC39C	PLXNA4	SHISA6	MITF	EML6	XKR4	XKR4	KCTD1	CALN1	LIN7A	PEX5L	SNTG1	INPP4B	PEX5L	GABRA2	RNF150	NETO1	ATP8B4	UNC5C	PTPN14	RGS17	SNED1
50	DSCAM	KIRREL3	GPC5	DOK6	TRPS1	TMEM65	PDE1A	GALNT13	GALNT13	CABP1	INTS6L	VRK2	CADPS2	GRID2	STPG2	PCDH7	LDB2	ANKRD29	BRINP1	KCNQ5	NRG1	SLC35F3	SLC24A4	CCDC85A	KCNQ3	MOXD1	CDKL5	HS6ST3	ITPR1	PCDH17	LDLRAD3	RORA	NFIB	SGCZ	PARD3	TIAM1	RPS6KA2	HTR2A	TLE4	ARHGAP10	NFIA	LRP1B	EPHA4	CACHD1	NFIB	ANKFN1	NOS1AP	LMO3	DNM3
[truncated: 78 more columns]
