# Supplementary material for: Molecular and cellular evolution of the amygdala across species analyzed by single-nucleus transcriptome profiling
Source: Cell Discov. 2023 Feb 14;9:19. doi: 10.1038/s41421-022-00506-y (PMC9929086; doi:10.1038/s41421-022-00506-y)
Supplement: Supplementary file 9 — Supplementary Table S8 [file 41421_2022_506_MOESM9_ESM.xlsx]

## Sheet: Mammal_UP
Up-regulated genes in mammalian CEA neurons compared to chicken CEA-like neurons, related to Fig. 5
	p_val	avg_log2FC	pct.1	pct.2	p_val_adj	group
DLG2	4.47718e-213	3.56394	1	0	6.02135e-209	UP
MACROD2	1.03186e-212	3.29066	0.999	0	1.38775e-208	UP
CTNND2	1.51525e-210	3.09506	0.993	0	2.03786e-206	UP
RIMS1	3.89707e-204	2.83858	0.976	0	5.24117e-200	UP
PCLO	1.11502e-201	2.76591	0.97	0	1.49958e-197	UP
CELF4	2.4921e-201	2.76337	0.969	0	3.35162e-197	UP
CAMTA1	6.16006e-200	2.74111	0.965	0	8.28466e-196	UP
FAM155A	1.8108e-197	2.70644	0.984	0.109	2.43534e-193	UP
CACNA1A	9.01683e-195	2.65761	0.95	0	1.21267e-190	UP
NRG3	2.27959e-190	3.19137	0.938	0	3.06583e-186	UP
SYN2	1.07206e-186	2.5624	0.928	0	1.44181e-182	UP
RTN3	9.58202e-183	2.47593	0.916	0	1.28869e-178	UP
VPS13B	3.83721e-180	2.45715	0.909	0	5.16066e-176	UP
FRMD4A	8.42828e-179	2.0831	0.989	0.247	1.13352e-174	UP
FMN2	6.33807e-177	2.46948	0.899	0	8.52407e-173	UP
PRKG1	6.33807e-177	2.78992	0.899	0	8.52407e-173	UP
MTUS2	5.75103e-176	2.52679	0.896	0	7.73457e-172	UP
UBR3	5.17662e-175	2.38735	0.893	0	6.96204e-171	UP
APBB2	1.9807e-173	2.37177	0.889	0	2.66384e-169	UP
GLS	9.71771e-169	2.28799	0.874	0	1.30693e-164	UP
ATP2B2	1.40365e-166	2.37311	0.868	0	1.88777e-162	UP
KLHL29	2.3608e-165	2.3829	0.864	0	3.17504e-161	UP
EPHA6	4.77055e-165	2.70759	0.863	0	6.41592e-161	UP
ANKRD12	7.8859e-164	2.22386	0.859	0	1.06057e-159	UP
ZBTB20	5.79364e-163	2.27882	0.878	0.024	7.79186e-159	UP
TMEM132D	5.16477e-162	2.50442	0.853	0	6.94609e-158	UP
ARHGAP32	4.13162e-161	2.34162	0.85	0	5.55661e-157	UP
NEDD4L	4.13162e-161	2.37906	0.85	0	5.55661e-157	UP
PRKACB	1.56704e-157	2.24031	0.839	0	2.10751e-153	UP
GTF2I	6.99168e-155	2.21989	0.83	0	9.40311e-151	UP
MAPK1	2.68749e-154	2.13955	0.829	0	3.61441e-150	UP
STAG1	1.02958e-153	2.21582	0.827	0	1.38468e-149	UP
R3HDM2	1.02958e-153	2.15157	0.827	0	1.38468e-149	UP
DCC	1.02958e-153	2.81567	0.827	0	1.38468e-149	UP
LIMCH1	7.67208e-153	2.34293	0.824	0	1.03182e-148	UP
ZMYM2	7.67208e-153	2.14841	0.824	0	1.03182e-148	UP
NCOR1	1.49603e-152	2.10829	0.823	0	2.01201e-148	UP
ZFR	5.6743e-152	2.10715	0.821	0	7.63137e-148	UP
CDK13	4.16551e-151	2.13884	0.818	0	5.60219e-147	UP
CHD6	8.08229e-151	2.11132	0.817	0	1.08699e-146	UP
SSH2	3.44779e-150	1.82789	0.93	0.158	4.63693e-146	UP
RBM25	5.87463e-150	2.07211	0.814	0	7.90078e-146	UP
BPTF	5.84131e-148	2.06769	0.808	0	7.85598e-144	UP
RGL1	1.08159e-147	1.99072	0.857	0.06	1.45462e-143	UP
CTIF	7.419e-145	2.09243	0.797	0	9.97781e-141	UP
NSD1	1.41383e-144	2.08534	0.796	0	1.90145e-140	UP
RABEP1	1.90077e-144	2.05162	0.812	0.016	2.55634e-140	UP
SYT16	3.14425e-144	1.8326	0.906	0.147	4.22871e-140	UP
ZMYM4	1.84965e-143	2.05915	0.792	0	2.48759e-139	UP
NIPBL	3.51065e-143	2.01119	0.791	0	4.72147e-139	UP
ADCY5	4.51949e-142	2.21215	0.788	0	6.07826e-138	UP
DMXL2	4.51949e-142	2.03749	0.788	0	6.07826e-138	UP
HUWE1	1.6138e-141	2.01163	0.786	0	2.1704e-137	UP
RIPOR2	7.20795e-140	2.09919	0.78	0	9.69397e-136	UP
PPP2R2C	2.54117e-139	2.17476	0.778	0	3.41762e-135	UP
HERC4	8.93054e-139	2.10448	0.776	0	1.20107e-134	UP
NSG2	5.84881e-138	2.00994	0.773	0	7.86606e-134	UP
TSC22D1	1.45056e-137	1.8728	0.857	0.093	1.95086e-133	UP
SND1	2.03929e-137	1.98012	0.771	0	2.74264e-133	UP
BABAM2	3.80341e-137	2.04213	0.77	0	5.1152e-133	UP
MGAT5	1.31988e-136	2.01976	0.769	0	1.77511e-132	UP
CSPP1	1.5746e-135	2.00052	0.765	0	2.11768e-131	UP
SDCCAG8	5.41315e-135	1.9808	0.763	0	7.28014e-131	UP
TRIM44	5.41315e-135	1.97042	0.763	0	7.28014e-131	UP
TCAF1	1.00249e-134	2.03632	0.762	0	1.34825e-130	UP
SCN1A	6.33792e-134	2.02643	0.759	0	8.52387e-130	UP
PJA2	1.17011e-133	1.96168	0.758	0	1.57368e-129	UP
DOCK10	5.34722e-133	2.04543	0.853	0.089	7.19147e-129	UP
SGSM1	1.03616e-132	1.91854	0.794	0.042	1.39354e-128	UP
DGKG	1.06131e-132	2.2087	0.767	0.013	1.42735e-128	UP
SLC8A1	1.1121e-131	1.58528	0.955	0.28	1.49566e-127	UP
PPP2R2B	1.40099e-131	1.23789	0.987	0.531	1.88419e-127	UP
PACS1	2.81596e-131	1.98397	0.75	0	3.78719e-127	UP
RASA1	5.7667e-130	1.92035	0.745	0	7.75564e-126	UP
HDAC9	5.7667e-130	2.49987	0.745	0	7.75564e-126	UP
SNRNP70	3.49721e-129	1.94685	0.742	0	4.7034e-125	UP
SGIP1	1.48668e-127	1.40109	0.969	0.333	1.99944e-123	UP
RBM5	2.28389e-127	1.91412	0.735	0	3.0716e-123	UP
SRRM2	1.35387e-126	2.00527	0.732	0	1.82082e-122	UP
RALGAPA2	1.35387e-126	1.94115	0.732	0	1.82082e-122	UP
RASAL2	2.38847e-126	1.66163	0.88	0.18	3.21225e-122	UP
LYST	4.41783e-126	1.90037	0.73	0	5.94154e-122	UP
GNG7	4.41783e-126	2.15102	0.73	0	5.94154e-122	UP
FAM193A	4.86066e-124	1.88347	0.723	0	6.5371e-120	UP
CRTC3	4.86066e-124	1.8897	0.723	0	6.5371e-120	UP
CCDC30	8.71807e-124	1.86009	0.722	0	1.17249e-119	UP
DCAF6	1.5625e-123	1.85739	0.721	0	2.10141e-119	UP
UTY	2.79833e-123	1.92924	0.72	0	3.76348e-119	UP
DAB1	4.36779e-121	1.87428	0.834	0.127	5.87424e-117	UP
DZIP3	9.11982e-121	1.84604	0.71	0	1.22652e-116	UP
BDP1	2.87582e-120	1.81906	0.709	0	3.86769e-116	UP
SLTM	5.10118e-120	1.93808	0.708	0	6.86058e-116	UP
NSD2	9.04195e-120	1.81756	0.707	0	1.21605e-115	UP
RFX7	1.48585e-119	1.67791	0.817	0.098	1.99832e-115	UP
N4BP2L1	8.86038e-119	1.82458	0.703	0	1.19163e-114	UP
FAM126B	2.76152e-118	1.77624	0.701	0	3.71396e-114	UP
SMYD3	4.54282e-118	1.43457	0.933	0.318	6.10963e-114	UP
MAML3	4.86991e-118	2.05564	0.7	0	6.54955e-114	UP
ZSWIM6	4.86991e-118	2.25582	0.7	0	6.54955e-114	UP
PDZD2	7.47839e-117	1.83776	0.815	0.12	1.00577e-112	UP
PHC2	2.2728e-116	1.7607	0.705	0.009	3.05668e-112	UP
WDR33	2.5312e-116	1.78726	0.693	0	3.40421e-112	UP
LMTK2	2.5312e-116	1.83048	0.693	0	3.40421e-112	UP
TTLL11	7.77563e-116	1.86953	0.691	0	1.04574e-111	UP
KLHDC10	5.68473e-115	1.78986	0.762	0.06	7.64539e-111	UP
GABBR1	6.72836e-114	1.76226	0.684	0	9.04897e-110	UP
ULK4	1.17128e-113	1.81442	0.683	0	1.57525e-109	UP
FRAS1	1.17128e-113	2.06304	0.683	0	1.57525e-109	UP
PAPOLA	1.17128e-113	1.7721	0.683	0	1.57525e-109	UP
MTDH	6.1526e-113	1.75241	0.68	0	8.27463e-109	UP
GRB10	1.2175e-112	1.56969	0.829	0.104	1.63742e-108	UP
FBXW4	1.85261e-112	1.73193	0.678	0	2.49157e-108	UP
SON	1.85261e-112	1.799	0.678	0	2.49157e-108	UP
SYNPR	3.21133e-112	1.97097	0.677	0	4.31892e-108	UP
SPIN1	1.66552e-111	1.77059	0.674	0	2.23995e-107	UP
EPB41L4B	1.66552e-111	1.94867	0.674	0	2.23995e-107	UP
OSBPL8	4.18087e-110	1.4946	0.858	0.218	5.62285e-106	UP
KCNN3	1.04219e-109	1.72287	0.726	0.051	1.40164e-105	UP
FOXJ3	2.23695e-109	1.7136	0.666	0	3.00848e-105	UP
KDM6A	6.59524e-109	1.67937	0.664	0	8.86993e-105	UP
TNRC18	1.13126e-108	1.76764	0.663	0	1.52144e-104	UP
USP9Y	3.32143e-108	1.85873	0.661	0	4.46699e-104	UP
MYO16	1.6623e-107	1.97765	0.658	0	2.23563e-103	UP
NEK10	4.58479e-107	1.69232	0.747	0.073	6.16608e-103	UP
RAP1GAP	7.96211e-107	1.63866	0.741	0.064	1.07082e-102	UP
LRFN5	9.62018e-107	1.43042	0.931	0.304	1.29382e-102	UP
MBD5	1.92554e-106	1.08189	0.969	0.489	2.58966e-102	UP
OGA	6.95221e-106	1.79321	0.651	0	9.35003e-102	UP
ABR	3.14063e-105	1.5527	0.797	0.122	4.22383e-101	UP
ICA1L	3.40834e-105	1.67487	0.649	0	4.58388e-101	UP
HS6ST3	4.99072e-105	2.12849	0.659	0.011	6.71201e-101	UP
ZDBF2	9.80256e-105	1.69757	0.647	0	1.31835e-100	UP
RUFY2	9.80256e-105	1.67381	0.647	0	1.31835e-100	UP
PLD3	4.75681e-104	1.78786	0.644	0	6.39744e-100	UP
JPH4	8.04238e-104	1.66469	0.643	0	1.08162e-99	UP
CSNK1G3	1.35881e-103	1.65001	0.642	0	1.82746e-99	UP
PGAP1	2.06891e-103	1.50061	0.821	0.158	2.78248e-99	UP
NMNAT2	2.50664e-103	1.3679	0.872	0.244	3.37119e-99	UP
CEP126	3.87101e-103	1.74017	0.64	0	5.20612e-99	UP
UNC13A	3.11628e-102	1.66252	0.636	0	4.19108e-98	UP
NRXN2	8.80619e-102	1.71373	0.634	0	1.18435e-97	UP
ST6GALNAC5	1.06285e-101	1.86541	0.69	0.053	1.42942e-97	UP
SORCS1	3.47031e-101	1.64202	0.812	0.171	4.66722e-97	UP
SCMH1	4.19348e-101	1.39179	0.849	0.198	5.63982e-97	UP
SPECC1	3.27082e-100	1.76719	0.628	0	4.39893e-96	UP
DPYSL5	3.91314e-100	1.66201	0.634	0.004	5.26278e-96	UP
PREPL	6.13179e-100	1.55834	0.725	0.073	8.24665e-96	UP
RANBP9	8.16598e-100	1.50119	0.733	0.08	1.09824e-95	UP
EIPR1	1.52446e-99	1.63433	0.625	0	2.05024e-95	UP
ZFYVE28	1.52446e-99	1.69367	0.625	0	2.05024e-95	UP
PITPNM2	1.52446e-99	1.7031	0.625	0	2.05024e-95	UP
GRIK5	7.06285e-99	1.61952	0.622	0	9.49883e-95	UP
FNBP4	3.25284e-98	1.54789	0.619	0	4.37474e-94	UP
ADGRL1	5.40485e-98	1.58004	0.618	0	7.26898e-94	UP
CHCHD6	8.97469e-98	1.61685	0.617	0	1.20701e-93	UP
TET3	1.48926e-97	1.69258	0.616	0	2.0029e-93	UP
FAM222B	1.52138e-96	1.58274	0.651	0.027	2.0461e-92	UP
RAI1	3.74704e-95	1.65634	0.606	0	5.0394e-91	UP
ANKRD13C	6.16938e-95	1.55747	0.605	0	8.29719e-91	UP
SUZ12	6.16938e-95	1.55295	0.605	0	8.29719e-91	UP
PPM1E	3.55358e-94	1.80855	0.652	0.047	4.77921e-90	UP
N4BP2L2	3.87092e-94	1.38917	0.79	0.176	5.206e-90	UP
AJAP1	6.53983e-94	1.53589	0.671	0.044	8.79541e-90	UP
ARHGAP44	1.23001e-93	1.34524	0.807	0.213	1.65424e-89	UP
MAP3K2	1.98729e-93	1.6004	0.598	0	2.6727e-89	UP
EPB41L2	1.98729e-93	1.80096	0.598	0	2.6727e-89	UP
MPHOSPH9	1.98729e-93	1.50756	0.598	0	2.6727e-89	UP
SIPA1L3	1.98729e-93	1.57111	0.598	0	2.6727e-89	UP
ALMS1	5.32857e-93	1.55077	0.596	0	7.16639e-89	UP
KCNH7	3.40189e-92	1.66312	0.72	0.096	4.57521e-88	UP
TAF1D	3.8017e-92	1.5118	0.592	0	5.1129e-88	UP
ARID1A	1.01158e-91	1.55189	0.59	0	1.36047e-87	UP
CCNT2	1.01158e-91	1.52785	0.59	0	1.36047e-87	UP
PELI1	1.64853e-91	1.56962	0.59	0	2.21711e-87	UP
CCDC57	2.68484e-91	1.52272	0.589	0	3.61084e-87	UP
ANKFN1	2.77727e-91	2.02554	0.64	0.04	3.73515e-87	UP
GGA2	7.1078e-91	1.48219	0.587	0	9.55928e-87	UP
RANBP2	1.87696e-90	1.51257	0.585	0	2.52432e-86	UP
STRIP2	2.6462e-90	1.66436	0.592	0.007	3.55887e-86	UP
IQSEC2	3.04721e-90	1.56344	0.584	0	4.09819e-86	UP
FOXO3	1.29899e-89	1.52798	0.581	0	1.74701e-85	UP
L3MBTL4	1.29899e-89	1.71351	0.581	0	1.74701e-85	UP
MAGED1	3.40443e-89	1.50845	0.579	0	4.57862e-85	UP
TSGA10	1.80658e-88	1.49791	0.58	0.002	2.42967e-84	UP
SRRM4	3.74444e-88	1.68863	0.574	0	5.03589e-84	UP
ELAVL3	3.74444e-88	1.51819	0.574	0	5.03589e-84	UP
PPARGC1B	6.0373e-88	1.52747	0.573	0	8.11956e-84	UP
PDE4B	6.78011e-88	1.40684	0.809	0.253	9.11856e-84	UP
ZRANB3	1.88273e-87	1.48718	0.613	0.027	2.53209e-83	UP
MARK2	2.86489e-87	1.49471	0.594	0.013	3.853e-83	UP
GATAD2B	6.88567e-87	1.40191	0.698	0.082	9.26054e-83	UP
GPR137C	1.23936e-86	1.52081	0.631	0.047	1.66681e-82	UP
CDH12	1.68071e-86	1.80919	0.567	0	2.26038e-82	UP
MINK1	2.69648e-86	1.55124	0.566	0	3.62649e-82	UP
SPIDR	6.17088e-86	1.48853	0.662	0.073	8.29922e-82	UP
UBXN4	6.92795e-86	1.4626	0.564	0	9.3174e-82	UP
PPP2R3A	1.7756e-85	1.5496	0.562	0	2.38801e-81	UP
CPNE5	1.7756e-85	1.52764	0.562	0	2.38801e-81	UP
NRF1	2.36332e-85	1.38103	0.663	0.062	3.17843e-81	UP
LMTK3	2.83999e-85	1.44584	0.561	0	3.8195e-81	UP
AHCYL2	5.92646e-85	1.19747	0.87	0.296	7.9705e-81	UP
DDX50	7.25206e-85	1.57703	0.559	0	9.75329e-81	UP
MYO1D	7.80832e-85	1.43677	0.647	0.058	1.05014e-80	UP
FAM117B	1.15781e-84	1.46467	0.558	0	1.55713e-80	UP
CCAR1	1.15781e-84	1.46838	0.558	0	1.55713e-80	UP
ENSA	1.40063e-84	1.39511	0.629	0.049	1.88371e-80	UP
CD46	1.84734e-84	1.46976	0.557	0	2.48448e-80	UP
EMSY	1.84734e-84	1.44273	0.557	0	2.48448e-80	UP
PTK2B	1.93325e-84	1.40518	0.7	0.107	2.60002e-80	UP
FAM110B	2.48528e-84	1.56105	0.574	0.011	3.34246e-80	UP
TTC19	6.09328e-84	1.32668	0.726	0.113	8.19485e-80	UP
CERS4	7.47634e-84	1.46258	0.554	0	1.00549e-79	UP
SCARB1	1.83834e-83	1.5544	0.576	0.018	2.47238e-79	UP
LNX1	3.53409e-83	1.43432	0.588	0.024	4.753e-79	UP
ADCY9	5.45278e-83	1.46587	0.663	0.087	7.33345e-79	UP
TFCP2	6.28744e-83	1.40835	0.582	0.018	8.45597e-79	UP
MYRIP	7.59153e-83	1.53018	0.55	0	1.02098e-78	UP
SRRM3	1.68995e-82	1.24721	0.787	0.196	2.27281e-78	UP
NDFIP1	1.84696e-82	1.29619	0.763	0.153	2.48397e-78	UP
UNC13C	4.7965e-82	1.71291	0.546	0	6.45081e-78	UP
ARHGAP20	7.59313e-82	1.54843	0.545	0	1.0212e-77	UP
RNF115	1.20132e-81	1.43655	0.544	0	1.61565e-77	UP
INTU	1.20132e-81	1.4373	0.544	0	1.61565e-77	UP
CEP192	1.29654e-81	1.38198	0.599	0.031	1.74372e-77	UP
UPP2	1.60165e-80	1.84586	0.542	0.002	2.15406e-76	UP
SLC24A3	1.8524e-80	1.33172	0.807	0.244	2.4913e-76	UP
ZFR2	1.86048e-80	1.38743	0.538	0	2.50216e-76	UP
DHX57	2.93122e-80	1.40099	0.537	0	3.9422e-76	UP
NIPAL2	4.65569e-80	1.52267	0.541	0.002	6.26144e-76	UP
HGSNAT	6.83796e-80	1.37429	0.617	0.053	9.19638e-76	UP
KCNH1	7.26309e-80	1.69982	0.535	0	9.76813e-76	UP
ACIN1	7.26309e-80	1.43699	0.535	0	9.76813e-76	UP
CCDC85A	8.89889e-80	1.57332	0.616	0.053	1.19681e-75	UP
RAP1A	1.14228e-79	1.4105	0.534	0	1.53625e-75	UP
MECP2	2.41393e-79	1.42078	0.536	0.002	3.2465e-75	UP
WSCD2	2.90209e-79	1.37168	0.621	0.058	3.90302e-75	UP
TRIM33	4.03174e-79	1.27059	0.727	0.138	5.42229e-75	UP
SLC22A17	4.42776e-79	1.44677	0.531	0	5.9549e-75	UP
ANKRD33B	5.16222e-79	1.51955	0.539	0.007	6.94268e-75	UP
MED15	1.08938e-78	1.34531	0.53	0	1.46511e-74	UP
RNF157	2.61313e-78	1.40887	0.555	0.016	3.5144e-74	UP
UBR4	2.67395e-78	1.35434	0.528	0	3.5962e-74	UP
ARHGAP35	4.88527e-78	1.43034	0.574	0.029	6.5702e-74	UP
AKAP8L	7.70237e-78	1.24805	0.739	0.14	1.03589e-73	UP
PKNOX2	1.45606e-77	1.37139	0.62	0.06	1.95825e-73	UP
LMF1	1.59974e-77	1.36817	0.524	0	2.15149e-73	UP
ADD2	7.44787e-77	1.25535	0.735	0.156	1.00166e-72	UP
PTPN9	2.15742e-76	1.33274	0.57	0.029	2.90151e-72	UP
DHX9	2.30039e-76	1.31269	0.518	0	3.09379e-72	UP
CHD8	2.30039e-76	1.38332	0.518	0	3.09379e-72	UP
TNPO3	2.33688e-76	1.35149	0.525	0.004	3.14288e-72	UP
PPP4R3B	3.57996e-76	1.35388	0.517	0	4.81469e-72	UP
ACTN2	6.4368e-76	1.39444	0.595	0.049	8.65685e-72	UP
CEP290	8.65523e-76	1.35305	0.515	0	1.16404e-71	UP
PRKCG	1.34463e-75	1.43245	0.514	0	1.80839e-71	UP
RPRD2	1.9785e-75	1.1984	0.737	0.167	2.66088e-71	UP
SGK1	2.71997e-75	1.36321	0.72	0.158	3.65809e-71	UP
PKIG	3.33857e-75	1.39984	0.574	0.036	4.49005e-71	UP
FBXL20	3.78798e-75	1.21978	0.731	0.16	5.09446e-71	UP
PEX3	5.02431e-75	1.29427	0.511	0	6.75719e-71	UP
NMD3	5.83806e-75	1.33412	0.613	0.067	7.85161e-71	UP
TFDP2	6.79618e-75	1.22632	0.739	0.191	9.14019e-71	UP
SLC35F4	1.15663e-74	1.63864	0.562	0.033	1.55555e-70	UP
SORT1	1.41633e-74	1.30468	0.565	0.031	1.90483e-70	UP
DIAPH1	1.8677e-74	1.30584	0.509	0	2.51186e-70	UP
RGS7BP	2.16111e-74	1.31493	0.69	0.127	2.90647e-70	UP
SIL1	2.27165e-74	1.20996	0.705	0.136	3.05514e-70	UP
DNAH6	2.88992e-74	1.39926	0.508	0	3.88665e-70	UP
SCLT1	4.35878e-74	1.16652	0.816	0.231	5.86212e-70	UP
CACNG8	4.46908e-74	1.35761	0.507	0	6.01046e-70	UP
INPP4B	5.84701e-74	1.24231	0.817	0.213	7.86365e-70	UP
SLC7A6	1.06694e-73	1.35103	0.505	0	1.43492e-69	UP
ZSCAN18	1.64713e-73	1.32861	0.504	0	2.21523e-69	UP
CLOCK	1.85641e-73	1.24048	0.64	0.093	2.49669e-69	UP
KHDRBS2	1.99334e-73	1.10308	0.847	0.278	2.68085e-69	UP
ZC3H6	2.54139e-73	1.36814	0.503	0	3.41791e-69	UP
ICE1	2.54139e-73	1.31202	0.503	0	3.41791e-69	UP
NOS1AP	3.91893e-73	1.68978	0.502	0	5.27056e-69	UP
CAMKK2	3.91893e-73	1.33291	0.502	0	5.27056e-69	UP
RAB27B	3.91893e-73	1.43809	0.502	0	5.27056e-69	UP
FTO	4.88829e-73	1.03864	0.899	0.344	6.57426e-69	UP
NAA16	6.03973e-73	1.3239	0.501	0	8.12283e-69	UP
CEP295	9.30297e-73	1.283	0.5	0	1.25116e-68	UP
ARHGEF11	1.09805e-72	1.26362	0.633	0.08	1.47677e-68	UP
USP11	1.43212e-72	1.34332	0.499	0	1.92606e-68	UP
DIP2B	1.56141e-72	1.1538	0.783	0.231	2.09994e-68	UP
MACO1	3.38816e-72	1.30286	0.497	0	4.55673e-68	UP
MAST2	5.207e-72	1.4214	0.496	0	7.0029e-68	UP
WIPF2	7.36072e-72	1.27488	0.5	0.002	9.89943e-68	UP
ARRB1	7.99775e-72	1.30166	0.495	0	1.07562e-67	UP
RPS6KA2	1.80107e-71	1.00921	0.91	0.407	2.42226e-67	UP
ABHD18	6.47736e-71	1.21898	0.694	0.142	8.7114e-67	UP
PPP3CC	7.87387e-71	1.2708	0.547	0.036	1.05896e-66	UP
ZYG11B	1.03785e-70	1.27041	0.49	0	1.39581e-66	UP
TSC1	1.03785e-70	1.32234	0.49	0	1.39581e-66	UP
SPTB	2.42801e-70	1.27921	0.488	0	3.26543e-66	UP
C2CD3	5.66761e-70	1.25998	0.486	0	7.62237e-66	UP
KAZN	6.5749e-70	1.06038	0.802	0.411	8.84259e-66	UP
MAPRE3	9.18364e-70	1.27269	0.55	0.038	1.23511e-65	UP
PCSK6	9.71892e-70	1.42559	0.505	0.011	1.3071e-65	UP
KCMF1	7.11338e-69	1.2641	0.48	0	9.56679e-65	UP
RAB6B	7.11338e-69	1.28642	0.48	0	9.56679e-65	UP
PDE4A	1.08231e-68	1.35746	0.479	0	1.45559e-64	UP
GAK	1.64583e-68	1.27912	0.478	0	2.21348e-64	UP
FAM78B	2.28732e-68	1.26721	0.505	0.016	3.07621e-64	UP
TCF4	3.79963e-68	1.52321	0.476	0	5.11012e-64	UP
TACC2	5.76849e-68	1.22404	0.475	0	7.75805e-64	UP
ORC4	5.82559e-68	1.18267	0.646	0.109	7.83484e-64	UP
AP3B2	7.49337e-68	1.22247	0.569	0.058	1.00778e-63	UP
METTL15	8.75278e-68	1.24652	0.474	0	1.17716e-63	UP
SLIT1	8.75278e-68	1.37825	0.474	0	1.17716e-63	UP
EPG5	1.32737e-67	1.23787	0.473	0	1.78518e-63	UP
SNAPC3	1.36662e-67	1.26339	0.476	0.002	1.83797e-63	UP
MAT2A	2.01187e-67	1.33546	0.472	0	2.70577e-63	UP
DLG4	2.01187e-67	1.26651	0.472	0	2.70577e-63	UP
ASXL1	2.03103e-67	1.21658	0.609	0.082	2.73153e-63	UP
CDK12	2.34128e-67	1.21004	0.655	0.118	3.14879e-63	UP
ZHX2	2.35211e-67	1.3915	0.484	0.007	3.16335e-63	UP
MTCL1	3.04771e-67	1.28001	0.471	0	4.09886e-63	UP
NIN	3.86154e-67	1.1045	0.751	0.22	5.19338e-63	UP
FAM120B	5.74753e-67	1.11722	0.69	0.127	7.72986e-63	UP
TPST1	6.66267e-67	1.16538	0.675	0.151	8.96062e-63	UP
URGCP	1.05602e-66	1.3146	0.469	0	1.42025e-62	UP
SIMC1	1.41534e-66	1.17205	0.572	0.056	1.90349e-62	UP
SAMD5	1.5216e-66	1.45114	0.474	0.004	2.0464e-62	UP
PHACTR4	1.59626e-66	1.20222	0.468	0	2.14681e-62	UP
GAP43	3.2034e-66	1.14753	0.682	0.124	4.30825e-62	UP
RAB1A	3.64129e-66	1.19944	0.466	0	4.89717e-62	UP
KLHL23	4.82647e-66	1.23184	0.49	0.013	6.49112e-62	UP
S100PBP	5.49515e-66	1.27287	0.465	0	7.39043e-62	UP
CD200	5.49515e-66	1.22083	0.465	0	7.39043e-62	UP
TMEM232	5.49515e-66	1.37721	0.465	0	7.39043e-62	UP
AKAP13	5.49515e-66	1.34488	0.465	0	7.39043e-62	UP
TNR	6.94752e-66	1.37577	0.685	0.176	9.34372e-62	UP
THRB	7.09927e-66	1.30587	0.671	0.153	9.54781e-62	UP
RIC8B	7.21706e-66	1.09187	0.792	0.267	9.70622e-62	UP
NPAT	8.28838e-66	1.22233	0.464	0	1.1147e-61	UP
SGPP2	8.63667e-66	1.22708	0.467	0.002	1.16155e-61	UP
ACYP2	1.1291e-65	1.15023	0.69	0.149	1.51852e-61	UP
PHC3	1.33875e-65	1.09921	0.699	0.173	1.80048e-61	UP
ME2	1.88256e-65	1.19373	0.462	0	2.53185e-61	UP
LRRC4B	1.88256e-65	1.21094	0.462	0	2.53185e-61	UP
SLC9A9	2.28554e-65	1.31216	0.588	0.08	3.07382e-61	UP
TERF1	2.5708e-65	1.2055	0.49	0.016	3.45747e-61	UP
FCHO2	2.8349e-65	1.30798	0.461	0	3.81265e-61	UP
ALG13	2.8349e-65	1.2437	0.461	0	3.81265e-61	UP
CCDC148	3.09954e-65	1.18598	0.631	0.113	4.16858e-61	UP
SMAD2	4.26671e-65	1.21025	0.46	0	5.7383e-61	UP
GSPT1	6.41825e-65	1.18919	0.459	0	8.6319e-61	UP
DCAF10	8.6394e-65	1.14053	0.643	0.12	1.16191e-60	UP
GRIPAP1	1.44999e-64	1.2068	0.457	0	1.95009e-60	UP
BRWD3	1.44999e-64	1.22967	0.457	0	1.95009e-60	UP
SUSD1	1.60997e-64	1.19196	0.467	0.004	2.16524e-60	UP
VPS54	1.69729e-64	1.09176	0.672	0.136	2.28269e-60	UP
FRMD4B	1.8802e-64	1.34077	0.505	0.027	2.52868e-60	UP
ATP1A1	2.07395e-64	1.16624	0.505	0.024	2.78926e-60	UP
DNM2	2.29271e-64	1.2195	0.485	0.016	3.08347e-60	UP
ZER1	2.88958e-64	1.19482	0.534	0.049	3.8862e-60	UP
PAIP2	3.26879e-64	1.33756	0.455	0	4.3962e-60	UP
MARK4	3.26879e-64	1.20653	0.455	0	4.3962e-60	UP
TMED8	5.21735e-64	1.17813	0.506	0.029	7.01682e-60	UP
PACSIN1	9.07087e-64	1.27904	0.565	0.069	1.21994e-59	UP
CCDC3	1.24124e-63	1.31623	0.467	0.009	1.66934e-59	UP
MAX	1.65066e-63	1.18964	0.451	0	2.21998e-59	UP
ZFP90	1.65066e-63	1.15243	0.451	0	2.21998e-59	UP
CHD3	1.65066e-63	1.2622	0.451	0	2.21998e-59	UP
EFCAB2	2.20464e-63	1.29646	0.498	0.029	2.96502e-59	UP
FAM120C	2.47116e-63	1.32214	0.45	0	3.32346e-59	UP
FGFR2	2.58556e-63	1.55203	0.565	0.084	3.47732e-59	UP
MAP4	5.52961e-63	1.26458	0.449	0	7.43678e-59	UP
CPD	6.68139e-63	1.14682	0.572	0.073	8.9858e-59	UP
HLTF	8.2651e-63	1.16041	0.448	0	1.11157e-58	UP
SYNGAP1	8.2651e-63	1.17753	0.448	0	1.11157e-58	UP
PCBP3	8.2651e-63	1.27597	0.448	0	1.11157e-58	UP
N4BP2	1.23473e-62	1.24781	0.447	0	1.66059e-58	UP
SLC25A27	1.23473e-62	1.29589	0.447	0	1.66059e-58	UP
ZKSCAN1	1.23473e-62	1.1678	0.447	0	1.66059e-58	UP
PEG3	1.23473e-62	1.6286	0.447	0	1.66059e-58	UP
SAFB2	1.84361e-62	1.1697	0.446	0	2.47947e-58	UP
CCNH	2.38017e-62	1.06341	0.727	0.204	3.2011e-58	UP
MCPH1	4.9368e-62	1.11916	0.57	0.069	6.63951e-58	UP
ABL1	5.7127e-62	1.15873	0.525	0.044	7.68302e-58	UP
WDR19	6.11768e-62	1.16116	0.443	0	8.22767e-58	UP
THSD7A	6.11768e-62	1.54332	0.443	0	8.22767e-58	UP
UPF3A	9.11531e-62	1.15064	0.442	0	1.22592e-57	UP
NOVA2	9.11531e-62	1.25139	0.442	0	1.22592e-57	UP
ATP6V1H	1.14998e-61	1.02409	0.727	0.189	1.5466e-57	UP
ADGRV1	1.35746e-61	1.26507	0.441	0	1.82565e-57	UP
ST8SIA3	1.35746e-61	1.27172	0.441	0	1.82565e-57	UP
MTREX	2.0205e-61	1.10957	0.44	0	2.71737e-57	UP
NDST3	3.05198e-61	1.12987	0.718	0.187	4.1046e-57	UP
UBE3A	3.43025e-61	1.14564	0.929	0.427	4.61335e-57	UP
TRIM37	4.05516e-61	1.08463	0.585	0.089	5.45378e-57	UP
FILIP1L	4.4693e-61	1.27505	0.438	0	6.01077e-57	UP
POLB	4.4693e-61	1.31587	0.438	0	6.01077e-57	UP
MIPOL1	4.68588e-61	1.20852	0.472	0.02	6.30204e-57	UP
PLEKHA6	5.03284e-61	1.02745	0.75	0.233	6.76867e-57	UP
PLEKHA1	7.21595e-61	1.18245	0.54	0.064	9.70473e-57	UP
CFAP54	9.86545e-61	1.2213	0.436	0	1.32681e-56	UP
STAT5B	1.46459e-60	1.19803	0.435	0	1.96973e-56	UP
ZFHX2	2.17317e-60	1.1714	0.434	0	2.92269e-56	UP
AGO2	2.52397e-60	1.10341	0.584	0.084	3.39449e-56	UP
SLC25A23	4.77716e-60	1.23979	0.432	0	6.4248e-56	UP
AGPAT4	5.31577e-60	1.06887	0.663	0.138	7.14918e-56	UP
CDYL	1.04797e-59	1.14958	0.43	0	1.40942e-55	UP
TSPYL2	1.04797e-59	1.14235	0.43	0	1.40942e-55	UP
SSH1	1.04797e-59	1.113	0.43	0	1.40942e-55	UP
NME5	1.1755e-59	1.1241	0.478	0.027	1.58092e-55	UP
AKAP10	1.39559e-59	1.13171	0.528	0.056	1.87692e-55	UP
ZBTB8OS	1.55097e-59	1.13457	0.43	0	2.0859e-55	UP
SHANK3	2.29422e-59	1.18064	0.429	0	3.08549e-55	UP
PLCG2	2.61137e-59	1.4537	0.449	0.016	3.51203e-55	UP
WWC2	3.18691e-59	1.1212	0.488	0.031	4.28607e-55	UP
ZHX3	3.48238e-59	1.06488	0.656	0.142	4.68345e-55	UP
CENPP	3.83841e-59	1.24635	0.469	0.022	5.16228e-55	UP
YY1	5.01218e-59	1.11744	0.427	0	6.74089e-55	UP
CCDC138	7.40269e-59	1.13696	0.426	0	9.95588e-55	UP
SYN1	7.40269e-59	1.24612	0.426	0	9.95588e-55	UP
RGS6	8.00547e-59	1.31333	0.614	0.158	1.07666e-54	UP
HMGN3	1.09277e-58	1.13619	0.425	0	1.46967e-54	UP
SHANK1	1.09277e-58	1.24969	0.425	0	1.46967e-54	UP
NKAIN3	1.6307e-58	1.0781	0.8	0.329	2.19313e-54	UP
COL25A1	2.19828e-58	1.22201	0.61	0.131	2.95647e-54	UP
ATR	2.37211e-58	1.04829	0.618	0.124	3.19025e-54	UP
SECISBP2L	2.43446e-58	1.04035	0.605	0.111	3.27411e-54	UP
SAFB	3.50446e-58	1.14685	0.422	0	4.71314e-54	UP
TANGO6	5.03412e-58	1.09684	0.562	0.084	6.77039e-54	UP
ENTPD3	5.16268e-58	1.3092	0.421	0	6.94329e-54	UP
CHD1	5.16268e-58	1.1541	0.421	0	6.94329e-54	UP
KLHL13	5.16268e-58	1.17013	0.421	0	6.94329e-54	UP
MSH2	5.64694e-58	1.10645	0.425	0.002	7.59457e-54	UP
TNK2	7.60167e-58	1.10417	0.42	0	1.02235e-53	UP
ANKRD42	7.60167e-58	1.11996	0.42	0	1.02235e-53	UP
CUL5	8.99184e-58	1.01621	0.71	0.196	1.20931e-53	UP
FBXO16	1.05876e-57	1.11349	0.507	0.051	1.42392e-53	UP
DCHS2	1.11872e-57	1.36406	0.419	0	1.50457e-53	UP
COL19A1	1.11872e-57	1.17975	0.419	0	1.50457e-53	UP
RBM20	3.55502e-57	1.32504	0.416	0	4.78114e-53	UP
SEZ6L2	3.55502e-57	1.17297	0.416	0	4.78114e-53	UP
OCRL	5.22127e-57	1.30404	0.415	0	7.02208e-53	UP
CDK5RAP2	5.22127e-57	1.08624	0.415	0	7.02208e-53	UP
ZDHHC2	5.56114e-57	1.22608	0.544	0.08	7.47918e-53	UP
NUFIP2	6.34538e-57	1.11541	0.487	0.04	8.5339e-53	UP
SLIT2	6.76163e-57	1.16267	0.608	0.12	9.09372e-53	UP
ANKFY1	7.97318e-57	1.03471	0.59	0.1	1.07231e-52	UP
TMEM120B	1.13828e-56	1.04629	0.612	0.122	1.53087e-52	UP
SAMD4B	1.41832e-56	1.08481	0.423	0.004	1.9075e-52	UP
DMTN	2.60006e-56	1.10003	0.425	0.007	3.49683e-52	UP
SLC24A2	3.14048e-56	1.01315	0.814	0.324	4.22363e-52	UP
USP36	3.39723e-56	1.09755	0.461	0.027	4.56894e-52	UP
C2CD2	4.04902e-56	1.21101	0.446	0.02	5.44552e-52	UP
CREM	4.3006e-56	1.12136	0.468	0.031	5.78388e-52	UP
GPRIN3	5.18551e-56	1.37386	0.41	0	6.974e-52	UP
STX6	7.58925e-56	1.07606	0.409	0	1.02068e-51	UP
SPTBN2	1.11017e-55	1.15845	0.408	0	1.49307e-51	UP
RIC3	1.31353e-55	1.05043	0.526	0.069	1.76656e-51	UP
PRPF40B	1.62316e-55	1.05574	0.407	0	2.18299e-51	UP
COBL	2.03909e-55	1.07126	0.642	0.151	2.74238e-51	UP
NCAPD3	2.9182e-55	1.1426	0.431	0.013	3.92468e-51	UP
PLEC	3.46465e-55	1.11866	0.405	0	4.65961e-51	UP
EFCAB6	5.05806e-55	1.11046	0.404	0	6.80259e-51	UP
CYP7B1	7.89782e-55	1.14174	0.445	0.022	1.06218e-50	UP
PURG	9.28553e-55	1.00563	0.582	0.104	1.24881e-50	UP
GPRASP1	1.07643e-54	1.36585	0.402	0	1.44769e-50	UP
SGSM2	1.07643e-54	1.08126	0.402	0	1.44769e-50	UP
GSG1L	1.18577e-54	1.16738	0.522	0.069	1.59474e-50	UP
MBD2	1.56915e-54	1.05598	0.401	0	2.11035e-50	UP
USP37	1.94719e-54	1.00172	0.646	0.151	2.61878e-50	UP
NAALAD2	2.08172e-54	1.0508	0.41	0.004	2.79971e-50	UP
RNF24	2.17148e-54	1.12394	0.472	0.042	2.92043e-50	UP
MFHAS1	4.84634e-54	1.07282	0.398	0	6.51784e-50	UP
PRMT2	4.84634e-54	1.0555	0.398	0	6.51784e-50	UP
MOSMO	4.89538e-54	1.01436	0.598	0.116	6.58379e-50	UP

## Sheet: Mammal_DOWN
Down-regulated genes in mammalian CEA neurons compared to chicken CEA-like neurons, related to Fig. 5
	p_val	avg_log2FC	pct.1	pct.2	p_val_adj	group
ADCY6	1.31592e-260	-3.34821	0.147	0.996	1.76978e-256	Down
CRACD	5.50461e-243	-2.74462	0.109	0.947	7.40315e-239	Down
RBM10	8.56113e-235	-2.5728	0.256	0.993	1.15139e-230	Down
BRSK1	6.57306e-222	-2.58601	0.363	0.991	8.8401e-218	Down
BEGAIN	9.98527e-217	-2.50622	0.272	0.964	1.34292e-212	Down
PLXNB2	3.99128e-216	-2.70915	0.092	0.864	5.36787e-212	Down
HS6ST1	4.45065e-213	-2.63962	0.202	0.929	5.98568e-209	Down
CACNA1G	6.91403e-211	-2.41146	0.168	0.916	9.29869e-207	Down
MID1	3.19513e-207	-2.41724	0.23	0.933	4.29713e-203	Down
ARPP21	6.16771e-207	-1.52394	0.86	1	8.29496e-203	Down
ADGRB1	1.08763e-206	-2.16758	0.476	0.987	1.46275e-202	Down
NOVA1	4.71387e-206	-1.56188	0.805	1	6.33968e-202	Down
KCNC1	1.73253e-204	-2.24759	0.433	0.976	2.33008e-200	Down
BCL11B	3.23943e-204	-1.70955	0.765	0.998	4.35671e-200	Down
DIP2C	2.75718e-202	-1.26175	0.937	1	3.70813e-198	Down
ARHGEF9	9.19851e-202	-1.78075	0.737	0.993	1.23711e-197	Down
ENOX1	3.73011e-200	-1.43395	0.882	0.996	5.01662e-196	Down
ESRRG	2.96891e-197	-1.56638	0.745	0.993	3.99288e-193	Down
IGSF21	5.73848e-197	-2.37314	0.15	0.88	7.71769e-193	Down
FAM135B	1.3926e-196	-1.55933	0.726	0.991	1.87291e-192	Down
ITPR1	1.86068e-192	-1.51748	0.702	0.987	2.50243e-188	Down
CNKSR2	1.18997e-190	-1.14022	0.93	0.996	1.60039e-186	Down
MTSS1	2.0893e-190	-1.65567	0.648	0.98	2.8099e-186	Down
PHACTR1	2.52992e-190	-1.02338	0.978	1	3.40249e-186	Down
DACH1	5.30787e-190	-1.90503	0.438	0.976	7.13856e-186	Down
PDE10A	1.4844e-189	-1.3354	0.918	0.989	1.99636e-185	Down
TTYH3	2.51419e-189	-2.25333	0.197	0.882	3.38133e-185	Down
CPLX1	9.23356e-189	-2.45612	0.209	0.884	1.24182e-184	Down
AXL	1.38161e-182	-2.21065	0.027	0.7	1.85812e-178	Down
FSTL5	1.51575e-181	-1.55284	0.652	0.978	2.03853e-177	Down
GLIS1	1.03354e-179	-2.43018	0.187	0.849	1.39001e-175	Down
LRP8	1.42227e-179	-2.08363	0.335	0.924	1.91281e-175	Down
PDE1C	1.80665e-178	-1.86739	0.523	0.96	2.42976e-174	Down
VSNL1	1.60473e-177	-1.46864	0.69	0.98	2.1582e-173	Down
CACNA2D1	2.1716e-177	-1.17419	0.866	0.982	2.92059e-173	Down
LRRC4C	2.38822e-177	-1.01579	0.983	0.993	3.21192e-173	Down
DOK6	5.87516e-176	-1.1554	0.886	0.996	7.9015e-172	Down
TPK1	1.34388e-174	-1.85615	0.435	0.936	1.80738e-170	Down
CDKL5	1.03678e-172	-1.46534	0.687	0.967	1.39436e-168	Down
PDE7A	2.27138e-172	-1.58876	0.614	0.96	3.05477e-168	Down
MBNL3	2.60151e-170	-2.08793	0.014	0.644	3.49877e-166	Down
GCLM	3.68191e-168	-2.12638	0.192	0.838	4.95179e-164	Down
SYT10	4.75175e-168	-2.17736	0.318	0.898	6.39062e-164	Down
NELL2	1.58107e-166	-1.32332	0.783	0.964	2.12637e-162	Down
CDH4	2.408e-166	-1.47036	0.681	0.971	3.23852e-162	Down
GNAL	5.02165e-166	-1.03823	0.841	0.982	6.75361e-162	Down
CRHR2	1.27379e-165	-2.65635	0.034	0.662	1.71311e-161	Down
CHN1	1.50681e-165	-1.0893	0.823	0.971	2.02651e-161	Down
GRIN1	3.15635e-165	-1.38247	0.718	0.987	4.24498e-161	Down
SMPD3	2.26092e-164	-2.0338	0.391	0.902	3.04072e-160	Down
KCNK5	6.13785e-164	-2.12696	0.001	0.593	8.25479e-160	Down
AFF3	1.74808e-163	-1.14479	0.873	0.971	2.351e-159	Down
OSBPL5	2.72919e-163	-2.05159	0.198	0.827	3.67048e-159	Down
SKI	1.52744e-161	-1.69914	0.525	0.929	2.05425e-157	Down
TSPAN4	1.60698e-161	-2.26833	0.072	0.709	2.16123e-157	Down
BRF1	7.85853e-160	-1.8536	0.369	0.893	1.05689e-155	Down
DMD	4.9142e-159	-1.15314	0.85	0.989	6.6091e-155	Down
TENM3	2.4842e-158	-1.19981	0.843	0.982	3.341e-154	Down
CTBP1	5.58009e-158	-2.01507	0.25	0.842	7.50466e-154	Down
IFT22	3.29431e-156	-2.05558	0.099	0.731	4.43052e-152	Down
PPP1R12A	1.72103e-153	-1.15265	0.787	0.96	2.31461e-149	Down
RASGEF1A	8.89133e-153	-1.5096	0.59	0.94	1.1958e-148	Down
PBX3	1.80833e-151	-1.54223	0.596	0.944	2.43202e-147	Down
JARID2	3.53896e-151	-1.23283	0.729	0.958	4.75955e-147	Down
NECAB3	6.72678e-151	-2.06547	0.043	0.638	9.04685e-147	Down
ASAP1	6.22022e-150	-1.3849	0.694	0.94	8.36557e-146	Down
NOTCH2	3.70923e-149	-1.96709	0.094	0.704	4.98855e-145	Down
MXD4	2.71678e-148	-2.01405	0.092	0.704	3.6538e-144	Down
KCNH5	9.97915e-148	-1.89383	0.296	0.853	1.3421e-143	Down
PTPRO	1.97019e-147	-1.24278	0.73	0.949	2.6497e-143	Down
HTR4	3.44178e-145	-1.38953	0.573	0.936	4.62884e-141	Down
PTPRS	3.44844e-145	-1.24093	0.717	0.951	4.6378e-141	Down
SYT14	9.88461e-144	-1.15976	0.771	0.938	1.32938e-139	Down
CDC14A	6.3665e-143	-2.01721	0.06	0.653	8.5623e-139	Down
PCDH1	2.59562e-141	-1.93084	0.191	0.773	3.49085e-137	Down
MAP1A	4.89862e-141	-1.75937	0.362	0.856	6.58815e-137	Down
KCNK2	1.45049e-140	-1.67632	0.41	0.896	1.95077e-136	Down
SLC25A13	2.28642e-140	-1.69284	0.378	0.856	3.075e-136	Down
PARD3B	6.42081e-137	-1.47787	0.482	0.922	8.63535e-133	Down
MEF2D	1.36081e-136	-1.73882	0.317	0.849	1.83015e-132	Down
GPR146	1.89714e-136	-1.91242	0.019	0.551	2.55146e-132	Down
PECAM1	3.02599e-136	-1.81235	0.034	0.584	4.06965e-132	Down
DLK1	4.79127e-136	-1.88867	0.071	0.664	6.44378e-132	Down
DAB2IP	2.42441e-134	-1.80805	0.35	0.836	3.26059e-130	Down
DCN	1.29677e-133	-1.96711	0.009	0.518	1.74403e-129	Down
KLHL9	4.17944e-133	-1.90913	0.122	0.689	5.62093e-129	Down
GABBR2	5.34314e-133	-1.24041	0.65	0.953	7.18598e-129	Down
PIK3R1	1.08435e-132	-1.57653	0.523	0.882	1.45834e-128	Down
USP22	4.52538e-132	-1.5892	0.47	0.867	6.08619e-128	Down
GAS7	5.59748e-132	-1.04837	0.762	0.933	7.52805e-128	Down
RIMBP2	1.20387e-131	-1.05258	0.78	0.942	1.61908e-127	Down
SLC12A4	1.60225e-131	-1.73284	0.011	0.52	2.15486e-127	Down
POLA1	2.21908e-131	-1.56476	0.481	0.876	2.98444e-127	Down
DGKZ	4.36474e-131	-1.62947	0.433	0.862	5.87013e-127	Down
DDX3X	2.30704e-130	-1.79052	0.312	0.816	3.10273e-126	Down
ZFHX4	3.83799e-130	-1.29819	0.663	0.92	5.16172e-126	Down
FHOD3	3.11914e-129	-1.36427	0.543	0.902	4.19494e-125	Down
NR3C2	1.33289e-128	-1.01693	0.846	0.958	1.7926e-124	Down
TIMP4	2.32422e-128	-1.80231	0.071	0.651	3.12584e-124	Down
MSH4	5.91023e-128	-1.73334	0.04	0.567	7.94867e-124	Down
SLC6A1	1.07958e-127	-1.4355	0.552	0.887	1.45192e-123	Down
CNTFR	4.04235e-127	-2.21239	0.155	0.702	5.43655e-123	Down
PHACTR3	1.61485e-126	-1.14166	0.733	0.922	2.17181e-122	Down
ZC3H3	3.35023e-126	-1.74405	0.233	0.769	4.50572e-122	Down
GAB3	4.38607e-125	-1.95487	0.054	0.596	5.89883e-121	Down
KCNK9	8.17858e-125	-1.90707	0.07	0.611	1.09994e-120	Down
FAR2	1.18186e-123	-1.18862	0.643	0.913	1.58949e-119	Down
FGD3	1.20586e-123	-1.73432	0.028	0.529	1.62176e-119	Down
MADD	2.0895e-122	-1.47469	0.446	0.867	2.81017e-118	Down
BASP1	4.17905e-122	-1.49939	0.408	0.867	5.62041e-118	Down
ANO3	6.21987e-122	-1.00383	0.786	0.947	8.3651e-118	Down
ITGA8	7.45712e-122	-1.86105	0.067	0.596	1.00291e-117	Down
HK2	8.00159e-122	-1.61678	0.007	0.476	1.07613e-117	Down
PTPRT	1.77027e-121	-1.2142	0.662	0.956	2.38083e-117	Down
ARHGAP12	2.36384e-121	-1.67848	0.312	0.807	3.17912e-117	Down
NUP93	2.65305e-121	-1.15494	0.649	0.904	3.56809e-117	Down
TNFAIP1	1.09298e-120	-1.76724	0.084	0.618	1.46995e-116	Down
BICD2	3.17347e-120	-1.75791	0.176	0.709	4.268e-116	Down
SV2C	7.65621e-120	-1.1078	0.615	0.931	1.02968e-115	Down
ARVCF	1.5307e-119	-1.8272	0.104	0.636	2.05864e-115	Down
MARCHF4	5.21567e-119	-1.63958	0.248	0.78	7.01456e-115	Down
HPS3	1.04987e-117	-1.92199	0.165	0.687	1.41197e-113	Down
SHC3	4.93516e-117	-1.21512	0.618	0.918	6.6373e-113	Down
MAP4K4	6.38516e-117	-1.24774	0.606	0.902	8.5874e-113	Down
SPOCK1	2.70136e-116	-1.03623	0.728	0.938	3.63305e-112	Down
STX1A	2.82142e-115	-1.69964	0.087	0.609	3.79453e-111	Down
MELTF	4.76622e-115	-1.66192	0.019	0.482	6.41009e-111	Down
CAMKK1	7.13032e-115	-1.62006	0.462	0.824	9.58957e-111	Down
AFAP1L2	6.26708e-114	-1.80625	0.045	0.529	8.42859e-110	Down
NEXMIF	3.99391e-113	-1.32732	0.485	0.871	5.37141e-109	Down
OLFM3	4.33527e-113	-1.2504	0.548	0.893	5.8305e-109	Down
AGMO	1.66526e-112	-1.80849	0.028	0.496	2.23961e-108	Down
XRCC4	7.53863e-112	-1.61301	0.329	0.802	1.01387e-107	Down
PACC1	2.00112e-111	-1.67678	0.031	0.496	2.6913e-107	Down
NGEF	2.91279e-111	-1.23194	0.598	0.873	3.91742e-107	Down
ADCYAP1R1	2.99996e-111	-1.63827	0.342	0.789	4.03464e-107	Down
MITF	6.71627e-111	-1.75608	0.19	0.704	9.03272e-107	Down
CDC42BPB	9.2756e-111	-1.36513	0.551	0.847	1.24748e-106	Down
GALNT14	1.41697e-109	-1.71911	0.18	0.696	1.90568e-105	Down
ANKRD10	2.55885e-109	-1.21875	0.616	0.869	3.44139e-105	Down
TFPI	3.10206e-109	-1.68986	0.014	0.453	4.17196e-105	Down
GNE	3.16149e-109	-1.64258	0.233	0.722	4.25188e-105	Down
NSG1	3.83649e-109	-1.71584	0.19	0.691	5.1597e-105	Down
CLMN	1.82478e-108	-1.6689	0.27	0.76	2.45415e-104	Down
RD3	1.28381e-107	-1.4927	0.001	0.411	1.72659e-103	Down
MAPK3	2.8514e-107	-1.70781	0.082	0.571	3.83485e-103	Down
CDH10	2.487e-106	-1.42809	0.446	0.853	3.34476e-102	Down
ADNP	1.02946e-104	-1.29806	0.505	0.831	1.38453e-100	Down
MBOAT1	8.57175e-104	-1.57694	0.011	0.427	1.15281e-99	Down
NCK1	2.40547e-103	-1.6141	0.309	0.749	3.23511e-99	Down
ST8SIA6	7.41477e-103	-1.73611	0.049	0.507	9.97213e-99	Down
HPCAL1	1.59016e-101	-1.57932	0.306	0.756	2.13861e-97	Down
DPP4	3.09259e-101	-1.55945	0.013	0.427	4.15922e-97	Down
TNC	1.9374e-100	-1.86872	0.029	0.458	2.60561e-96	Down
RASGRF2	3.41418e-100	-1.33177	0.577	0.849	4.59173e-96	Down
TSPOAP1	4.7519e-100	-1.35446	0.432	0.813	6.39083e-96	Down
TMEM61	5.37974e-100	-1.4698	0.005	0.396	7.23521e-96	Down
GRAMD1B	9.57415e-100	-1.00364	0.756	0.911	1.28763e-95	Down
ZDHHC8	1.88643e-99	-1.64055	0.144	0.633	2.53706e-95	Down
SRSF6	1.58469e-98	-1.5896	0.219	0.684	2.13124e-94	Down
MAPKBP1	4.09813e-98	-1.18452	0.597	0.849	5.51157e-94	Down
RBMS1	4.90257e-98	-1.28352	0.508	0.838	6.59347e-94	Down
ABCA1	5.25285e-97	-1.63998	0.081	0.54	7.06456e-93	Down
ITGB8	1.00367e-96	-1.3759	0.442	0.789	1.34984e-92	Down
RERG	2.50984e-96	-1.07233	0.681	0.882	3.37549e-92	Down
MAST4	9.25232e-96	-1.08559	0.631	0.916	1.24434e-91	Down
BRD1	1.60007e-95	-1.40565	0.414	0.784	2.15194e-91	Down
FBXO34	2.18846e-95	-1.15452	0.574	0.844	2.94326e-91	Down
LPCAT1	3.04202e-95	-1.62262	0.194	0.649	4.09121e-91	Down
PRKAR2B	3.58074e-95	-1.00842	0.667	0.867	4.81574e-91	Down
CDH20	2.45583e-93	-1.73112	0.183	0.644	3.30285e-89	Down
TTBK1	4.82153e-93	-1.47823	0.311	0.733	6.48447e-89	Down
C3	1.0255e-92	-1.40636	0.012	0.391	1.3792e-88	Down
SPHKAP	3.08517e-92	-1.48774	0.398	0.789	4.14924e-88	Down
RELCH	4.68146e-92	-1.52272	0.208	0.664	6.2961e-88	Down
SLC6A6	8.42517e-92	-1.21013	0.545	0.847	1.1331e-87	Down
SIPA1L2	1.42759e-91	-1.34588	0.426	0.787	1.91996e-87	Down
HS3ST5	2.87184e-91	-1.09663	0.649	0.884	3.86233e-87	Down
PLCH2	2.16166e-90	-1.47058	0.035	0.438	2.90722e-86	Down
HNRNPAB	2.73229e-90	-1.42084	0.045	0.46	3.67466e-86	Down
CEP85L	9.46464e-90	-1.04107	0.625	0.849	1.2729e-85	Down
SLC24A4	2.16788e-88	-1.14713	0.576	0.831	2.91558e-84	Down
SMOC1	9.39585e-88	-1.5405	0.064	0.482	1.26365e-83	Down
SLC12A7	7.43856e-87	-1.36284	0.008	0.358	1.00041e-82	Down
HS3ST3A1	9.26567e-87	-1.46105	0.011	0.369	1.24614e-82	Down
AGAP3	1.0508e-85	-1.38388	0.303	0.727	1.41322e-81	Down
PRMT8	5.13706e-85	-1.05734	0.596	0.84	6.90884e-81	Down
HNRNPH2	4.28312e-84	-1.43943	0.093	0.533	5.76036e-80	Down
NCAPG	7.7559e-84	-1.40971	0.023	0.389	1.04309e-79	Down
SMOX	2.19568e-83	-1.41004	0.03	0.407	2.95298e-79	Down
SLC32A1	2.27915e-83	-1.51225	0.095	0.518	3.06523e-79	Down
ITIH5	3.33406e-83	-1.29356	0.009	0.349	4.48398e-79	Down
SORCS2	6.6492e-83	-1.20549	0.639	0.833	8.9425e-79	Down
SPRED2	1.72229e-82	-1.28244	0.409	0.78	2.3163e-78	Down
ZFC3H1	9.9091e-82	-1.14799	0.528	0.793	1.33268e-77	Down
GABRA5	1.37822e-80	-1.14201	0.511	0.796	1.85357e-76	Down
ADCY1	1.49916e-80	-1.3206	0.398	0.738	2.01622e-76	Down
TAAR5	4.88855e-80	-1.16908	0	0.311	6.57461e-76	Down
LRIG1	5.30224e-80	-1.47999	0.106	0.52	7.13098e-76	Down
LMO1	1.24276e-79	-1.57135	0.057	0.44	1.67139e-75	Down
NCOR2	1.93046e-79	-1.04123	0.606	0.82	2.59628e-75	Down
CHSY1	4.91357e-79	-1.40463	0.337	0.698	6.60826e-75	Down
GNB4	5.50606e-79	-1.41889	0.09	0.507	7.4051e-75	Down
IGFBP2	8.76247e-79	-1.35684	0.017	0.358	1.17847e-74	Down
PKLR	1.40895e-78	-1.20484	0.004	0.318	1.8949e-74	Down
ROR2	4.04973e-78	-1.54128	0.042	0.407	5.44648e-74	Down
SIAH3	1.35443e-77	-1.47003	0.243	0.642	1.82158e-73	Down
FOXO1	4.37352e-76	-1.10645	0.514	0.816	5.88195e-72	Down
SLC9A8	6.49358e-76	-1.30378	0.341	0.702	8.73321e-72	Down
ITM2C	1.0482e-75	-1.33353	0.257	0.66	1.40973e-71	Down
SCAMP5	3.2323e-75	-1.15919	0.457	0.753	4.34713e-71	Down
MEIS1	4.97787e-75	-1.3257	0.391	0.733	6.69474e-71	Down
CHD5	1.61081e-74	-1.1312	0.461	0.776	2.16638e-70	Down
SLC2A8	4.11502e-74	-1.29045	0.048	0.413	5.53429e-70	Down
KDM4B	7.5058e-74	-1.0699	0.546	0.787	1.00946e-69	Down
ASPG	1.40536e-73	-1.18838	0.004	0.3	1.89006e-69	Down
RTKN	1.81221e-73	-1.28761	0.028	0.364	2.43724e-69	Down
DDX10	1.93313e-73	-1.03876	0.609	0.796	2.59987e-69	Down
CTSZ	2.29753e-73	-1.22016	0.011	0.322	3.08994e-69	Down
CARD9	3.72614e-73	-1.24212	0.015	0.333	5.01129e-69	Down
CACNA2D2	1.05983e-72	-1.31626	0.447	0.753	1.42537e-68	Down
PREX1	1.09505e-72	-1.39869	0.274	0.653	1.47273e-68	Down
OBI1	5.76101e-72	-1.33671	0.041	0.382	7.74799e-68	Down
TDO2	8.12776e-72	-1.24252	0.007	0.302	1.0931e-67	Down
GOLIM4	9.43128e-72	-1.24433	0.05	0.407	1.26841e-67	Down
ARHGEF6	1.40317e-71	-1.43326	0.127	0.513	1.88713e-67	Down
STAG3	2.82567e-71	-1.33001	0.081	0.456	3.80024e-67	Down
DOK5	4.39775e-71	-1.20809	0.42	0.738	5.91453e-67	Down
GTDC1	6.55652e-71	-1.02581	0.551	0.802	8.81787e-67	Down
ARHGAP39	1.05429e-70	-1.12648	0.45	0.771	1.41791e-66	Down
GRIN3A	1.26738e-70	-1.35827	0.224	0.642	1.7045e-66	Down
PDIA5	3.8576e-70	-1.43473	0.168	0.551	5.18808e-66	Down
CALCRL	3.91152e-70	-1.20479	0.434	0.756	5.2606e-66	Down
AMIGO2	7.64403e-70	-1.23489	0.013	0.316	1.02805e-65	Down
PRR5	1.4369e-69	-1.36272	0.046	0.384	1.93249e-65	Down
THRAP3	2.61277e-69	-1.13619	0.523	0.758	3.51392e-65	Down
HDAC4	4.6343e-69	-1.12981	0.617	0.784	6.23267e-65	Down
MEX3B	1.23863e-68	-1.21652	0.011	0.307	1.66584e-64	Down
PRIMA1	2.15887e-68	-1.38309	0.032	0.353	2.90346e-64	Down
CREB3L2	2.5522e-68	-1.41529	0.227	0.598	3.43246e-64	Down
ARHGEF26	2.97013e-68	-1.31625	0.19	0.58	3.99453e-64	Down
CYRIB	2.31273e-67	-1.16388	0.268	0.709	3.11039e-63	Down
PCSK5	2.77923e-67	-1.44194	0.261	0.642	3.73778e-63	Down
VIPR2	3.50515e-67	-1.39093	0.016	0.311	4.71407e-63	Down
ITPKA	4.65856e-67	-1.37628	0.187	0.576	6.2653e-63	Down
CYB5R2	6.37843e-67	-1.05707	0.001	0.267	8.57835e-63	Down
ISLR2	9.81032e-67	-1.24857	0.032	0.347	1.31939e-62	Down
PLOD2	1.45012e-66	-1.40997	0.121	0.484	1.95026e-62	Down
LRRC3B	3.14656e-66	-1.37418	0.298	0.647	4.2318e-62	Down
SPATA5	1.75846e-65	-1.06327	0.518	0.758	2.36495e-61	Down
VAV3	1.81306e-65	-1.32821	0.215	0.596	2.43839e-61	Down
EEF1A2	1.91278e-65	-1.38031	0.107	0.471	2.5725e-61	Down
PLXNA1	2.07407e-65	-1.41864	0.12	0.48	2.78942e-61	Down
SEPTIN8	5.68548e-65	-1.32247	0.083	0.429	7.64641e-61	Down
PTPRZ1	7.71759e-65	-1.11272	0.439	0.778	1.03794e-60	Down
BARX2	2.63275e-64	-1.24303	0.007	0.276	3.54078e-60	Down
TAFA2	3.00219e-64	-1.4659	0.124	0.484	4.03764e-60	Down
HIVEP1	4.06921e-64	-1.38898	0.184	0.544	5.47268e-60	Down
AXIN2	1.53156e-62	-1.33551	0.12	0.478	2.0598e-58	Down
RSPH9	1.5367e-62	-1.38161	0.124	0.478	2.06671e-58	Down
IMPA2	1.59756e-62	-1.10069	0.008	0.271	2.14856e-58	Down
CP	2.17594e-62	-1.22726	0.034	0.34	2.92642e-58	Down
PSD2	3.78157e-62	-1.40421	0.159	0.511	5.08584e-58	Down
ARHGAP42	3.81268e-62	-1.27201	0.082	0.436	5.12768e-58	Down
MTA1	4.31821e-62	-1.29032	0.227	0.58	5.80756e-58	Down
LGR4	5.98298e-62	-1.20525	0.32	0.653	8.04652e-58	Down
RELN	7.12657e-62	-1.52938	0.314	0.627	9.58452e-58	Down
BZW2	8.39941e-62	-1.16307	0.433	0.713	1.12964e-57	Down
RIPOR3	2.43866e-61	-1.01061	0.009	0.269	3.27975e-57	Down
STMN2	5.98746e-61	-1.11247	0.441	0.713	8.05253e-57	Down
EFEMP1	9.90566e-61	-1.33264	0.033	0.329	1.33221e-56	Down
PTCHD1	3.84091e-60	-1.22907	0.35	0.664	5.16564e-56	Down
MRAS	5.96721e-60	-1.15443	0.437	0.693	8.0253e-56	Down
F5	4.41482e-59	-1.20654	0.059	0.378	5.93749e-55	Down
CAMK2N1	5.73647e-59	-1.2425	0.306	0.618	7.71498e-55	Down
ATF4	4.45064e-58	-1.24223	0.07	0.387	5.98566e-54	Down
CC2D1B	6.53457e-58	-1.24647	0.139	0.487	8.78835e-54	Down
AGRN	7.10863e-58	-1.25781	0.175	0.54	9.56039e-54	Down
NEFL	7.67923e-58	-1.26211	0.082	0.407	1.03278e-53	Down
DOC2B	1.14128e-57	-1.30387	0.15	0.496	1.5349e-53	Down
PAWR	1.30655e-57	-1.23799	0.046	0.342	1.75717e-53	Down
LCMT2	2.26942e-57	-1.02282	0.017	0.28	3.05215e-53	Down
HNF4A	2.28153e-57	-1.00693	0.008	0.251	3.06843e-53	Down
SH3BP5	5.54817e-57	-1.13005	0.396	0.678	7.46173e-53	Down
ISM1	5.59389e-57	-1.20445	0.03	0.307	7.52322e-53	Down
PELI3	7.25738e-57	-1.18114	0.064	0.378	9.76045e-53	Down
SH3PXD2A	9.24981e-57	-1.02273	0.573	0.731	1.24401e-52	Down
GRM4	1.99912e-56	-1.17532	0.291	0.616	2.68862e-52	Down
CERK	2.1898e-56	-1.30541	0.162	0.502	2.94506e-52	Down
SH3GL1	9.12257e-56	-1.18786	0.19	0.551	1.22689e-51	Down
LGR5	9.4897e-56	-1.33291	0.049	0.342	1.27627e-51	Down
ABCC4	1.02257e-55	-1.26194	0.221	0.558	1.37526e-51	Down
GDPD4	1.16519e-55	-1.07921	0.013	0.262	1.56706e-51	Down
TGFB2	1.70946e-55	-1.30374	0.09	0.411	2.29905e-51	Down
EIF5	2.02735e-55	-1.18529	0.253	0.589	2.72659e-51	Down
TGFB1	5.04598e-55	-1.26737	0.109	0.431	6.78634e-51	Down
TSPAN9	9.38581e-55	-1.31985	0.134	0.469	1.2623e-50	Down
TNS3	1.95988e-54	-1.27547	0.101	0.42	2.63584e-50	Down
